# Supplementary material for: Colonization by Akkermansia muciniphila modulates central nervous system autoimmunity in an ecological context-dependent manner
Source: Front Immunol. 2025 Oct 13;16:1655428. doi: 10.3389/fimmu.2025.1655428 (PMC12557997; doi:10.3389/fimmu.2025.1655428)
Supplement: Supplementary Figure 1 — A. muciniphila abundance does not correlate with EAE severity. SPF B6 Jax mice s received cryopreserved A. muciniphila culture, and a control group received vehicle, as indicated in Figure 2A . (A–E) A. muciniphila abundance versus cumulative disease score at various fecal collection timepoints (n=2–8 per group), assessed by linear regression with p-value indicating significance of association and R2 indicating goodness of fit. [file DataSheet1.zip]

Archive with 14 entries (12 files):
- Data Sheet 1 - corrected/
- Data Sheet 1 - corrected/Supp. Figure 1.jpg
- Data Sheet 1 - corrected/Supp. Figure 2.jpg
- Data Sheet 1 - corrected/Supp. Figure 3.jpg
- Data Sheet 1 - corrected/Supp. Figure 4.jpg
- Data Sheet 1 - corrected/Supp. Figure 5.jpg
- Data Sheet 1 - corrected/Supp. Figure 6.jpg
- Data Sheet 1 - corrected/Supplementary Table 1.xlsx
- Data Sheet 1 - corrected/Supplementary Table 2.xlsx
- Data Sheet 1 - corrected/__MACOSX/
- Data Sheet 1 - corrected/__MACOSX/._Colonization by Akkermansia muciniphila modulates central nervous system autoimmunity in an ecological context-dependent manner_Figure 1.jpg
- Data Sheet 1 - corrected/__MACOSX/._Colonization by Akkermansia muciniphila modulates central nervous system autoimmunity in an ecological context-dependent manner_Graphical Abstract.jpg
- Data Sheet 1 - corrected/__MACOSX/._Supplementary Table 1.xlsx
- Data Sheet 1 - corrected/__MACOSX/._Supplementary Table 2.xlsx
