# Supplementary material for: Colonization by Akkermansia muciniphila modulates central nervous system autoimmunity in an ecological context-dependent manner
Source: Front Immunol. 2025 Oct 13;16:1655428. doi: 10.3389/fimmu.2025.1655428 (PMC12557997; doi:10.3389/fimmu.2025.1655428)
Supplement: Supplementary Figure 1 — A. muciniphila abundance does not correlate with EAE severity. SPF B6 Jax mice s received cryopreserved A. muciniphila culture, and a control group received vehicle, as indicated in Figure 2A . (A–E) A. muciniphila abundance versus cumulative disease score at various fecal collection timepoints (n=2–8 per group), assessed by linear regression with p-value indicating significance of association and R2 indicating goodness of fit. [file DataSheet1.zip › Data Sheet 1 - corrected/Supplementary Table 1.xlsx]

## Sheet: DESeq_B6AkkvB6
ASV	log2FoldChange	lfcSE	pvalue	padj	Kingdom	Phylum	Class	Order	Family	Genus	Species
ASV63	-4.53352	1.00526	6.48913e-06	0.000204408	Bacteria	Firmicutes	Clostridia	Clostridia vadinBB60 group	NA	NA	NA
ASV2	-4.24341	0.780186	5.35874e-08	5.06401e-06	Bacteria	Bacteroidota	Bacteroidia	Bacteroidales	Muribaculaceae	NA	NA
ASV233	-2.39746	0.828906	0.00382416	0.0380404	Bacteria	Firmicutes	Clostridia	Peptostreptococcales-Tissierellales	Anaerovoracaceae	[Eubacterium] nodatum group	NA
ASV167	3.19248	1.00825	0.00154355	0.0194487	Bacteria	Firmicutes	Clostridia	Lachnospirales	Lachnospiraceae	NA	NA
ASV208	3.59129	0.947018	0.00014931	0.00306441	Bacteria	Firmicutes	Clostridia	Lachnospirales	Lachnospiraceae	NA	NA
ASV176	4.49058	1.33719	0.000784474	0.0114051	Bacteria	Firmicutes	Clostridia	Lachnospirales	Lachnospiraceae	Lachnoclostridium	NA
ASV403	4.97401	1.75847	0.00467525	0.0420773	Bacteria	Firmicutes	Clostridia	Oscillospirales	Oscillospiraceae	Colidextribacter	NA
ASV355	5.35874	1.74882	0.00218248	0.0229161	Bacteria	Firmicutes	Clostridia	Oscillospirales	Ruminococcaceae	NA	NA
ASV175	5.58632	1.81135	0.00204199	0.0229161	Bacteria	Desulfobacterota	Desulfovibrionia	Desulfovibrionales	Desulfovibrionaceae	Desulfovibrio	NA
ASV554	6.12424	2.13864	0.00418829	0.0395794	Bacteria	Firmicutes	Clostridia	Lachnospirales	Lachnospiraceae	NA	NA
ASV362	6.14691	1.8576	0.000936108	0.0126375	Bacteria	Firmicutes	Clostridia	Lachnospirales	Lachnospiraceae	Acetatifactor	NA
ASV170	6.35432	1.80244	0.00042285	0.00665989	Bacteria	Firmicutes	Clostridia	Clostridia vadinBB60 group	NA	NA	NA
ASV240	6.93287	1.41487	9.58321e-07	3.62245e-05	Bacteria	Firmicutes	Clostridia	Lachnospirales	Lachnospiraceae	NA	NA
ASV17	7.37167	1.87596	8.51025e-05	0.00201055	Bacteria	Firmicutes	Bacilli	Erysipelotrichales	Erysipelotrichaceae	Turicibacter	NA
ASV305	7.47418	1.41726	1.33704e-07	8.28297e-06	Bacteria	Firmicutes	Clostridia	Lachnospirales	Lachnospiraceae	GCA-900066575	NA
ASV559	9.12018	2.96935	0.00213027	0.0229161	Bacteria	Firmicutes	Clostridia	Lachnospirales	Lachnospiraceae	NA	NA
ASV3	10.4379	1.99814	1.75301e-07	8.28297e-06	Bacteria	Verrucomicrobiota	Verrucomicrobiae	Verrucomicrobiales	Akkermansiaceae	Akkermansia	muciniphila
ASV95	13.7651	3.64957	0.000162138	0.00306441	Bacteria	Firmicutes	Clostridia	Lachnospirales	Lachnospiraceae	Lachnospiraceae NK4A136 group	NA
ASV31	15.1103	3.52944	1.85881e-05	0.000501878	Bacteria	Firmicutes	Bacilli	Erysipelotrichales	Erysipelotrichaceae	Faecalibaculum	rodentium
ASV202	18.9381	3.08412	8.22566e-10	1.55465e-07	Bacteria	Firmicutes	Clostridia	Lachnospirales	Lachnospiraceae	Roseburia	NA
ASV432	23.3723	6.57104	0.000375307	0.00644846	Bacteria	Firmicutes	Clostridia	Lachnospirales	Lachnospiraceae	NA	NA

## Sheet: DESeq_PWDAkkvPWD
ASV	log2FoldChange	lfcSE	pvalue	padj	Kingdom	Phylum	Class	Order	Family	Genus	Species
ASV17	-15.8747	1.43449	1.82575e-28	3.59672e-26	Bacteria	Firmicutes	Bacilli	Erysipelotrichales	Erysipelotrichaceae	Turicibacter	NA
ASV358	-7.16219	1.57189	5.20352e-06	0.000103479	Bacteria	Firmicutes	Clostridia	Oscillospirales	Ruminococcaceae	NA	NA
ASV197	-6.65484	1.12821	3.66684e-09	1.80592e-07	Bacteria	Firmicutes	Clostridia	Lachnospirales	Lachnospiraceae	Lachnospiraceae NK4A136 group	NA
ASV371	-6.41836	1.35012	1.99499e-06	5.61446e-05	Bacteria	Firmicutes	Clostridia	Oscillospirales	Oscillospiraceae	NA	NA
ASV471	-6.35536	1.37574	3.84475e-06	9.46769e-05	Bacteria	Firmicutes	Clostridia	Lachnospirales	Lachnospiraceae	NA	NA
ASV202	-5.86191	1.8775	0.00179513	0.0121945	Bacteria	Firmicutes	Clostridia	Lachnospirales	Lachnospiraceae	Roseburia	NA
ASV260	-5.11377	1.76123	0.0036898	0.0207683	Bacteria	Firmicutes	Clostridia	Lachnospirales	Lachnospiraceae	Lachnospiraceae NK4A136 group	NA
ASV209	-5.09201	1.53983	0.000943472	0.00688385	Bacteria	Firmicutes	Clostridia	Lachnospirales	Lachnospiraceae	NA	NA
ASV453	-5.08658	1.29277	8.3321e-05	0.00117245	Bacteria	Firmicutes	Clostridia	Lachnospirales	Lachnospiraceae	Lachnospiraceae UCG-001	NA
ASV185	-4.65932	0.891073	1.70535e-07	6.71909e-06	Bacteria	Firmicutes	Clostridia	Oscillospirales	Ruminococcaceae	Incertae Sedis	NA
ASV513	-4.47666	1.06071	2.4384e-05	0.000369512	Bacteria	Firmicutes	Clostridia	Lachnospirales	Lachnospiraceae	NA	NA
ASV418	-3.91353	1.52723	0.0103922	0.0479486	Bacteria	Firmicutes	Clostridia	Lachnospirales	Lachnospiraceae	NA	NA
ASV470	-3.56027	1.00422	0.000392143	0.00383787	Bacteria	Firmicutes	Clostridia	Lachnospirales	Lachnospiraceae	NA	NA
ASV176	-3.55359	0.800159	8.94966e-06	0.00016028	Bacteria	Firmicutes	Clostridia	Lachnospirales	Lachnospiraceae	Lachnoclostridium	NA
ASV357	-3.49169	1.1952	0.00348433	0.0207221	Bacteria	Firmicutes	Clostridia	Lachnospirales	Lachnospiraceae	Lachnoclostridium	NA
ASV444	-3.35419	0.95623	0.000451965	0.00404714	Bacteria	Firmicutes	Clostridia	Oscillospirales	Oscillospiraceae	Colidextribacter	NA
ASV94	-3.33335	0.731892	5.25275e-06	0.000103479	Bacteria	Firmicutes	Clostridia	Lachnospirales	Lachnospiraceae	Lachnospiraceae UCG-006	NA
ASV131	-3.20946	0.662489	1.26895e-06	4.1664e-05	Bacteria	Firmicutes	Clostridia	Lachnospirales	Lachnospiraceae	NA	NA
ASV247	-2.93499	0.790389	0.00020453	0.00237014	Bacteria	Firmicutes	Clostridia	Lachnospirales	Lachnospiraceae	NA	NA
ASV25	-2.8627	0.863667	0.000917784	0.00688385	Bacteria	Firmicutes	Clostridia	Lachnospirales	Lachnospiraceae	Lachnospiraceae UCG-001	NA
ASV308	-2.71097	0.843899	0.00131613	0.00925994	Bacteria	Firmicutes	Clostridia	Lachnospirales	Lachnospiraceae	NA	NA
ASV104	-2.68375	0.721257	0.000198481	0.00237014	Bacteria	Firmicutes	Clostridia	Lachnospirales	Lachnospiraceae	Roseburia	NA
ASV426	-2.63922	0.905923	0.0035764	0.0207221	Bacteria	Firmicutes	Clostridia	Oscillospirales	Ruminococcaceae	Anaerotruncus	NA
ASV177	-2.47132	0.796788	0.00192477	0.0126393	Bacteria	Firmicutes	Clostridia	Lachnospirales	Lachnospiraceae	Blautia	NA
ASV139	-2.46969	0.94493	0.00895886	0.0441224	Bacteria	Firmicutes	Clostridia	Lachnospirales	Lachnospiraceae	NA	NA
ASV337	-2.46283	0.881731	0.00521927	0.028561	Bacteria	Firmicutes	Clostridia	Oscillospirales	Ruminococcaceae	NA	NA
ASV71	-2.46246	0.721967	0.000647801	0.00510467	Bacteria	Firmicutes	Clostridia	Lachnospirales	Lachnospiraceae	Lachnospiraceae NK4A136 group	NA
ASV47	-2.29871	0.604507	0.000143169	0.00188029	Bacteria	Firmicutes	Clostridia	Oscillospirales	Oscillospiraceae	Oscillibacter	NA
ASV161	-2.29267	0.665357	0.000569424	0.00467402	Bacteria	Firmicutes	Clostridia	Lachnospirales	Lachnospiraceae	Lachnoclostridium	NA
ASV125	-2.21844	0.60702	0.000257544	0.00267033	Bacteria	Firmicutes	Clostridia	Oscillospirales	Oscillospiraceae	NA	NA
ASV208	-2.19367	0.596386	0.000234814	0.0025699	Bacteria	Firmicutes	Clostridia	Lachnospirales	Lachnospiraceae	NA	NA
ASV226	-2.18307	0.733886	0.00293297	0.0180561	Bacteria	Firmicutes	Clostridia	Lachnospirales	Lachnospiraceae	Lachnospiraceae NK4A136 group	NA
ASV162	-2.17084	0.61425	0.000409113	0.00383787	Bacteria	Firmicutes	Clostridia	Oscillospirales	Oscillospiraceae	NA	NA
ASV78	-2.16465	0.49659	1.30639e-05	0.000214466	Bacteria	Firmicutes	Clostridia	Lachnospirales	Lachnospiraceae	NA	NA
ASV266	-1.95032	0.749987	0.00930961	0.0447315	Bacteria	Firmicutes	Clostridia	Lachnospirales	Lachnospiraceae	Lachnospiraceae UCG-006	NA
ASV249	-1.80329	0.592238	0.00232771	0.0147922	Bacteria	Firmicutes	Clostridia	Lachnospirales	Lachnospiraceae	Lachnospiraceae NK4A136 group	bacterium
ASV72	-1.52569	0.580477	0.00858032	0.0435012	Bacteria	Firmicutes	Clostridia	Lachnospirales	Lachnospiraceae	Lachnospiraceae NK4A136 group	NA
ASV154	-1.47162	0.574841	0.0104659	0.0479486	Bacteria	Firmicutes	Clostridia	Lachnospirales	Lachnospiraceae	NA	NA
ASV43	-1.46406	0.540661	0.00677078	0.0360498	Bacteria	Firmicutes	Clostridia	Oscillospirales	Oscillospiraceae	NA	NA
ASV46	-1.10888	0.320366	0.000537588	0.00460455	Bacteria	Bacteroidota	Bacteroidia	Bacteroidales	Muribaculaceae	NA	NA
ASV172	0.887199	0.337712	0.00861191	0.0435012	Bacteria	Firmicutes	Clostridia	Lachnospirales	Lachnospiraceae	Marvinbryantia	NA
ASV188	9.23291	1.10292	5.69657e-17	3.74075e-15	Bacteria	Firmicutes	Clostridia	Lachnospirales	Lachnospiraceae	Lachnospiraceae UCG-001	NA
ASV3	12.6962	1.2373	1.0544e-24	1.03859e-22	Bacteria	Verrucomicrobiota	Verrucomicrobiae	Verrucomicrobiales	Akkermansiaceae	Akkermansia	muciniphila

## Sheet: DESeq_PWDBAkkvPWDB
ASV	log2FoldChange	lfcSE	pvalue	padj	Kingdom	Phylum	Class	Order	Family	Genus	Species
ASV202	-43.8617	2.51825	6.07173e-68	1.32971e-65	Bacteria	Firmicutes	Clostridia	Lachnospirales	Lachnospiraceae	Roseburia	NA
ASV616	-5.09134	1.57426	0.0012202	0.0296915	Bacteria	Firmicutes	Clostridia	Clostridia UCG-014	NA	NA	NA
ASV78	-3.10709	0.639539	1.18385e-06	4.32104e-05	Bacteria	Firmicutes	Clostridia	Lachnospirales	Lachnospiraceae	NA	NA
ASV82	3.53926	0.972954	0.000275146	0.00753211	Bacteria	Firmicutes	Bacilli	Acholeplasmatales	Acholeplasmataceae	Anaeroplasma	NA
ASV49	4.76454	1.00479	2.11789e-06	6.62598e-05	Bacteria	Firmicutes	Clostridia	Clostridia vadinBB60 group	NA	NA	NA
ASV3	7.92823	1.57854	5.09987e-07	2.23374e-05	Bacteria	Verrucomicrobiota	Verrucomicrobiae	Verrucomicrobiales	Akkermansiaceae	Akkermansia	muciniphila
ASV16	10.9298	1.31632	1.01238e-16	5.54277e-15	Bacteria	Bacteroidota	Bacteroidia	Bacteroidales	Muribaculaceae	NA	NA
ASV296	22.555	1.91499	5.05992e-32	3.69374e-30	Bacteria	Firmicutes	Clostridia	Lachnospirales	Lachnospiraceae	Lachnoclostridium	NA
ASV69	29.5417	2.32788	6.68519e-37	7.32029e-35	Bacteria	Firmicutes	Clostridia	Lachnospirales	Lachnospiraceae	Lachnospiraceae NK4A136 group	NA

## Sheet: DESeq_PWDBvPWD
ASV	log2FoldChange	lfcSE	pvalue	padj	Kingdom	Phylum	Class	Order	Family	Genus	Species
ASV69	-32.8979	2.11541	1.55199e-54	3.32127e-52	Bacteria	Firmicutes	Clostridia	Lachnospirales	Lachnospiraceae	Lachnospiraceae NK4A136 group	NA
ASV296	-22.0798	1.75155	1.96053e-36	2.09777e-34	Bacteria	Firmicutes	Clostridia	Lachnospirales	Lachnospiraceae	Lachnoclostridium	NA
ASV16	-12.0146	1.2245	1.00189e-22	7.14683e-21	Bacteria	Bacteroidota	Bacteroidia	Bacteroidales	Muribaculaceae	NA	NA
ASV116	-9.2207	1.04882	1.47591e-18	5.26408e-17	Bacteria	Firmicutes	Clostridia	Lachnospirales	Lachnospiraceae	Acetatifactor	NA
ASV115	-8.44412	1.30992	1.14608e-10	3.50372e-09	Bacteria	Firmicutes	Clostridia	Clostridia UCG-014	NA	NA	NA
ASV355	-7.75763	1.26145	7.76042e-10	2.07591e-08	Bacteria	Firmicutes	Clostridia	Oscillospirales	Ruminococcaceae	NA	NA
ASV302	-7.7358	0.849236	8.30462e-20	3.55438e-18	Bacteria	Bacteroidota	Bacteroidia	Bacteroidales	Muribaculaceae	NA	NA
ASV453	-7.42012	1.58344	2.78515e-06	4.96684e-05	Bacteria	Firmicutes	Clostridia	Lachnospirales	Lachnospiraceae	Lachnospiraceae UCG-001	NA
ASV158	-7.13676	1.51992	2.65977e-06	4.96684e-05	Bacteria	Firmicutes	Clostridia	Clostridia UCG-014	NA	NA	NA
ASV202	-6.7618	2.17644	0.0018911	0.0130547	Bacteria	Firmicutes	Clostridia	Lachnospirales	Lachnospiraceae	Roseburia	NA
ASV603	-6.73855	2.41395	0.00524642	0.0320781	Bacteria	Firmicutes	Clostridia	Lachnospirales	Lachnospiraceae	Roseburia	NA
ASV357	-6.37775	1.51612	2.59202e-05	0.000389422	Bacteria	Firmicutes	Clostridia	Lachnospirales	Lachnospiraceae	Lachnoclostridium	NA
ASV457	-6.31692	1.53716	3.96557e-05	0.000530395	Bacteria	Firmicutes	Clostridia	Clostridia vadinBB60 group	NA	NA	NA
ASV653	-5.91695	1.69099	0.000466832	0.00416259	Bacteria	Firmicutes	Clostridia	Lachnospirales	Lachnospiraceae	Lachnoclostridium	NA
ASV460	-5.84027	1.76033	0.000907581	0.00747009	Bacteria	Firmicutes	Clostridia	Lachnospirales	Lachnospiraceae	Lachnoclostridium	NA
ASV300	-5.56023	1.38167	5.71494e-05	0.000712203	Bacteria	Firmicutes	Clostridia	Oscillospirales	Ruminococcaceae	Anaerotruncus	NA
ASV374	-5.52592	1.39654	7.59384e-05	0.000855306	Bacteria	Firmicutes	Clostridia	Oscillospirales	Ruminococcaceae	Incertae Sedis	NA
ASV377	-5.36189	1.33607	5.99049e-05	0.000712203	Bacteria	Firmicutes	Bacilli	RF39	NA	NA	NA
ASV303	-5.00806	1.76725	0.00459953	0.0298273	Bacteria	Firmicutes	Clostridia	Clostridia vadinBB60 group	NA	NA	NA
ASV527	-4.39275	1.61902	0.00666331	0.0381101	Bacteria	Firmicutes	Clostridia	Lachnospirales	Lachnospiraceae	NA	NA
ASV139	-4.17162	1.08921	0.000128165	0.00137136	Bacteria	Firmicutes	Clostridia	Lachnospirales	Lachnospiraceae	NA	NA
ASV114	-3.539	1.258	0.00490521	0.030874	Bacteria	Firmicutes	Clostridia	Lachnospirales	Lachnospiraceae	[Eubacterium] xylanophilum group	NA
ASV249	-3.43525	0.687071	5.73785e-07	1.2279e-05	Bacteria	Firmicutes	Clostridia	Lachnospirales	Lachnospiraceae	Lachnospiraceae NK4A136 group	bacterium
ASV71	-3.11224	0.827773	0.000170068	0.00173307	Bacteria	Firmicutes	Clostridia	Lachnospirales	Lachnospiraceae	Lachnospiraceae NK4A136 group	NA
ASV94	-3.03896	0.839135	0.000292863	0.0027249	Bacteria	Firmicutes	Clostridia	Lachnospirales	Lachnospiraceae	Lachnospiraceae UCG-006	NA
ASV333	-2.99365	1.05439	0.00452243	0.0298273	Bacteria	Firmicutes	Clostridia	Lachnospirales	Lachnospiraceae	Lachnoclostridium	NA
ASV49	-2.89223	0.908452	0.00145413	0.0107305	Bacteria	Firmicutes	Clostridia	Clostridia vadinBB60 group	NA	NA	NA
ASV72	-2.81414	0.667953	2.519e-05	0.000389422	Bacteria	Firmicutes	Clostridia	Lachnospirales	Lachnospiraceae	Lachnospiraceae NK4A136 group	NA
ASV218	-2.75922	1.03817	0.00786569	0.0420814	Bacteria	Firmicutes	Clostridia	Oscillospirales	Oscillospiraceae	Oscillibacter	NA
ASV208	-2.49554	0.684933	0.000268973	0.00261637	Bacteria	Firmicutes	Clostridia	Lachnospirales	Lachnospiraceae	NA	NA
ASV161	-2.48654	0.765394	0.00115931	0.00918864	Bacteria	Firmicutes	Clostridia	Lachnospirales	Lachnospiraceae	Lachnoclostridium	NA
ASV177	-2.44273	0.914003	0.00752753	0.0413049	Bacteria	Firmicutes	Clostridia	Lachnospirales	Lachnospiraceae	Blautia	NA
ASV63	-2.33781	0.723032	0.0012235	0.00935106	Bacteria	Firmicutes	Clostridia	Clostridia vadinBB60 group	NA	NA	NA
ASV154	-2.09253	0.665401	0.00166222	0.0118571	Bacteria	Firmicutes	Clostridia	Lachnospirales	Lachnospiraceae	NA	NA
ASV162	-1.95546	0.704715	0.00552316	0.0328321	Bacteria	Firmicutes	Clostridia	Oscillospirales	Oscillospiraceae	NA	NA
ASV125	-1.88414	0.695746	0.00676722	0.0381101	Bacteria	Firmicutes	Clostridia	Oscillospirales	Oscillospiraceae	NA	NA
ASV513	2.70869	1.0258	0.00827667	0.0432002	Bacteria	Firmicutes	Clostridia	Lachnospirales	Lachnospiraceae	NA	NA
ASV328	2.98653	0.898985	0.000893394	0.00747009	Bacteria	Firmicutes	Clostridia	Lachnospirales	Lachnospiraceae	NA	NA
ASV352	6.82662	1.62735	2.72959e-05	0.000389422	Bacteria	Firmicutes	Clostridia	Lachnospirales	Lachnospiraceae	NA	NA
ASV188	7.42384	1.22595	1.39919e-09	3.32696e-08	Bacteria	Firmicutes	Clostridia	Lachnospirales	Lachnospiraceae	Lachnospiraceae UCG-001	NA
ASV17	13.7619	1.4767	1.17044e-20	6.26185e-19	Bacteria	Firmicutes	Bacilli	Erysipelotrichales	Erysipelotrichaceae	Turicibacter	NA

## Sheet: DESeq_PWDvB6
ASV	log2FoldChange	lfcSE	pvalue	padj	Kingdom	Phylum	Class	Order	Family	Genus	Species
ASV157	-26.2835	3.76608	2.97287e-12	2.19377e-11	Bacteria	Firmicutes	Clostridia	Lachnospirales	Lachnospiraceae	Lachnospiraceae UCG-006	NA
ASV109	-17.4156	6.16311	0.00471649	0.00877677	Bacteria	Actinobacteriota	Actinobacteria	Bifidobacteriales	Bifidobacteriaceae	Bifidobacterium	pseudolongum
ASV51	-13.1923	0.973764	8.17612e-42	8.74845e-40	Bacteria	Bacteroidota	Bacteroidia	Bacteroidales	Muribaculaceae	NA	NA
ASV8	-11.9237	1.05972	2.27285e-29	9.7278e-28	Bacteria	Bacteroidota	Bacteroidia	Bacteroidales	Muribaculaceae	NA	NA
ASV26	-11.7803	1.02992	2.69718e-30	1.44299e-28	Bacteria	Bacteroidota	Bacteroidia	Bacteroidales	Muribaculaceae	NA	NA
ASV38	-11.7453	1.39063	3.01379e-17	4.03095e-16	Bacteria	Bacteroidota	Bacteroidia	Bacteroidales	Muribaculaceae	NA	NA
ASV22	-11.7053	1.86015	3.12027e-10	1.58985e-09	Bacteria	Firmicutes	Bacilli	Lactobacillales	Lactobacillaceae	Ligilactobacillus	NA
ASV164	-10.7035	1.06548	9.59124e-24	2.93218e-22	Bacteria	Bacteroidota	Bacteroidia	Bacteroidales	Muribaculaceae	NA	NA
ASV141	-10.6897	1.21067	1.05084e-18	1.87399e-17	Bacteria	Proteobacteria	Gammaproteobacteria	Burkholderiales	Sutterellaceae	Parasutterella	NA
ASV74	-10.4013	1.09275	1.75658e-21	4.17675e-20	Bacteria	Bacteroidota	Bacteroidia	Bacteroidales	Muribaculaceae	NA	NA
ASV168	-9.86887	1.34742	2.40203e-13	1.97705e-12	Bacteria	Bacteroidota	Bacteroidia	Bacteroidales	Muribaculaceae	NA	NA
ASV156	-9.76341	1.29534	4.79607e-14	4.2765e-13	Bacteria	Bacteroidota	Bacteroidia	Bacteroidales	Muribaculaceae	NA	NA
ASV81	-9.62713	1.40258	6.70263e-12	4.48238e-11	Bacteria	Bacteroidota	Bacteroidia	Bacteroidales	Rikenellaceae	Alistipes	NA
ASV122	-9.40116	1.22567	1.71712e-14	1.74983e-13	Bacteria	Bacteroidota	Bacteroidia	Bacteroidales	Muribaculaceae	NA	NA
ASV210	-9.11258	1.22696	1.1111e-13	9.51106e-13	Bacteria	Bacteroidota	Bacteroidia	Bacteroidales	Muribaculaceae	NA	NA
ASV134	-8.69967	3.12271	0.00533733	0.00976229	Bacteria	Firmicutes	Clostridia	Lachnospirales	Lachnospiraceae	Lachnospiraceae NK4A136 group	NA
ASV195	-8.5987	1.93687	9.01735e-06	2.60772e-05	Bacteria	Bacteroidota	Bacteroidia	Bacteroidales	Muribaculaceae	NA	NA
ASV394	-8.41697	1.65013	3.38224e-07	1.18656e-06	Bacteria	Firmicutes	Clostridia	Lachnospirales	Lachnospiraceae	Marvinbryantia	NA
ASV392	-8.41511	1.52673	3.55099e-08	1.51983e-07	Bacteria	Bacteroidota	Bacteroidia	Bacteroidales	Muribaculaceae	NA	NA
ASV627	-8.1984	1.88944	1.43096e-05	3.97697e-05	Bacteria	Firmicutes	Clostridia	Lachnospirales	Lachnospiraceae	NA	NA
ASV142	-7.72881	1.52441	3.97716e-07	1.32986e-06	Bacteria	Bacteroidota	Bacteroidia	Bacteroidales	Muribaculaceae	NA	NA
ASV388	-7.63559	1.60162	1.86619e-06	5.7879e-06	Bacteria	Firmicutes	Clostridia	Lachnospirales	Lachnospiraceae	NA	NA
ASV291	-7.50189	1.46492	3.03901e-07	1.10228e-06	Bacteria	Bacteroidota	Bacteroidia	Bacteroidales	Muribaculaceae	NA	NA
ASV352	-7.17297	2.02071	0.000385617	0.000896979	Bacteria	Firmicutes	Clostridia	Lachnospirales	Lachnospiraceae	NA	NA
ASV261	-7.08345	1.69223	2.84091e-05	7.50562e-05	Bacteria	Firmicutes	Clostridia	Lachnospirales	Lachnospiraceae	Roseburia	NA
ASV380	-6.97647	2.65918	0.00870217	0.0153906	Bacteria	Firmicutes	Clostridia	Lachnospirales	Lachnospiraceae	Lachnospiraceae NK4A136 group	NA
ASV281	-6.64298	2.04155	0.00113834	0.00243605	Bacteria	Firmicutes	Clostridia	Clostridia vadinBB60 group	NA	NA	NA
ASV417	-6.28759	2.72991	0.0212661	0.0348159	Bacteria	Firmicutes	Clostridia	Lachnospirales	Lachnospiraceae	NA	NA
ASV651	-6.13741	2.79535	0.0281219	0.0442506	Bacteria	Firmicutes	Clostridia	Lachnospirales	Lachnospiraceae	Roseburia	NA
ASV17	-5.74204	1.8429	0.00183469	0.00377523	Bacteria	Firmicutes	Bacilli	Erysipelotrichales	Erysipelotrichaceae	Turicibacter	NA
ASV263	-5.57461	2.155	0.00968652	0.016853	Bacteria	Firmicutes	Clostridia	Oscillospirales	Oscillospiraceae	Oscillibacter	NA
ASV175	-5.56292	1.78479	0.00182795	0.00377523	Bacteria	Desulfobacterota	Desulfovibrionia	Desulfovibrionales	Desulfovibrionaceae	Desulfovibrio	NA
ASV348	-4.33704	1.95394	0.0264435	0.0419179	Bacteria	Bacteroidota	Bacteroidia	Bacteroidales	Muribaculaceae	NA	NA
ASV172	-1.46763	0.477725	0.00212536	0.00417272	Bacteria	Firmicutes	Clostridia	Lachnospirales	Lachnospiraceae	Marvinbryantia	NA
ASV46	-1.39275	0.464166	0.00269501	0.00524302	Bacteria	Bacteroidota	Bacteroidia	Bacteroidales	Muribaculaceae	NA	NA
ASV10	0.850297	0.274439	0.00194628	0.00391743	Bacteria	Bacteroidota	Bacteroidia	Bacteroidales	Muribaculaceae	NA	NA
ASV145	2.08679	0.839657	0.0129446	0.0221612	Bacteria	Firmicutes	Clostridia	Lachnospirales	Lachnospiraceae	NA	NA
ASV180	2.45053	0.940411	0.00916577	0.0160777	Bacteria	Firmicutes	Clostridia	Oscillospirales	Oscillospiraceae	NA	NA
ASV45	2.68897	0.809942	0.000900332	0.0019863	Bacteria	Firmicutes	Clostridia	Lachnospirales	Lachnospiraceae	[Eubacterium] xylanophilum group	NA
ASV154	2.94035	0.85584	0.000591175	0.0013317	Bacteria	Firmicutes	Clostridia	Lachnospirales	Lachnospiraceae	NA	NA
ASV526	3.15068	1.37014	0.0214752	0.0348159	Bacteria	Firmicutes	Clostridia	Lachnospirales	Lachnospiraceae	NA	NA
ASV405	3.29217	1.36247	0.0156777	0.0266272	Bacteria	Firmicutes	Clostridia	Oscillospirales	Oscillospiraceae	Colidextribacter	NA
ASV266	3.59393	1.1484	0.00175091	0.00367348	Bacteria	Firmicutes	Clostridia	Lachnospirales	Lachnospiraceae	Lachnospiraceae UCG-006	NA
ASV49	3.61135	1.16649	0.00196204	0.00391743	Bacteria	Firmicutes	Clostridia	Clostridia vadinBB60 group	NA	NA	NA
ASV649	3.64353	1.41246	0.00989255	0.0170726	Bacteria	Firmicutes	Clostridia	Lachnospirales	Lachnospiraceae	NA	NA
ASV166	3.987	1.02215	9.59565e-05	0.000244461	Bacteria	Firmicutes	Clostridia	Lachnospirales	Lachnospiraceae	A2	NA
ASV183	4.11578	1.33039	0.00197702	0.00391743	Bacteria	Firmicutes	Clostridia	Lachnospirales	Lachnospiraceae	NA	NA
ASV94	4.17525	1.07357	0.000100611	0.000253303	Bacteria	Firmicutes	Clostridia	Lachnospirales	Lachnospiraceae	Lachnospiraceae UCG-006	NA
ASV444	4.17899	1.42484	0.00335761	0.00641543	Bacteria	Firmicutes	Clostridia	Oscillospirales	Oscillospiraceae	Colidextribacter	NA
ASV47	4.20741	0.887749	2.1434e-06	6.55267e-06	Bacteria	Firmicutes	Clostridia	Oscillospirales	Oscillospiraceae	Oscillibacter	NA
ASV43	4.26294	0.797909	9.16016e-08	3.76976e-07	Bacteria	Firmicutes	Clostridia	Oscillospirales	Oscillospiraceae	NA	NA
ASV396	4.30649	1.82589	0.0183452	0.0306709	Bacteria	Firmicutes	Clostridia	Lachnospirales	Lachnospiraceae	NA	NA
ASV532	4.38843	1.9668	0.0256643	0.0409863	Bacteria	Firmicutes	Clostridia	Monoglobales	Monoglobaceae	Monoglobus	NA
ASV325	4.61087	1.92785	0.0167697	0.0282575	Bacteria	Firmicutes	Clostridia	Lachnospirales	Lachnospiraceae	NA	NA
ASV208	4.62867	0.886457	1.77443e-07	6.90415e-07	Bacteria	Firmicutes	Clostridia	Lachnospirales	Lachnospiraceae	NA	NA
ASV567	4.73977	1.80199	0.00853095	0.0152135	Bacteria	Firmicutes	Bacilli	Erysipelotrichales	Erysipelotrichaceae	NA	NA
ASV527	4.79246	2.09977	0.0224671	0.0361501	Bacteria	Firmicutes	Clostridia	Lachnospirales	Lachnospiraceae	NA	NA
ASV614	4.8796	2.11905	0.0212939	0.0348159	Bacteria	Firmicutes	Clostridia	Lachnospirales	Lachnospiraceae	NA	NA
ASV247	5.01123	1.17656	2.05127e-05	5.48714e-05	Bacteria	Firmicutes	Clostridia	Lachnospirales	Lachnospiraceae	NA	NA
ASV271	5.06471	1.14813	1.02765e-05	2.93223e-05	Bacteria	Firmicutes	Clostridia	Lachnospirales	Lachnospiraceae	Lachnospiraceae FCS020 group	NA
ASV167	5.21012	0.949993	4.14933e-08	1.74109e-07	Bacteria	Firmicutes	Clostridia	Lachnospirales	Lachnospiraceae	NA	NA
ASV131	5.25697	0.984713	9.3678e-08	3.78247e-07	Bacteria	Firmicutes	Clostridia	Lachnospirales	Lachnospiraceae	NA	NA
ASV616	5.26252	1.88465	0.00523336	0.00965464	Bacteria	Firmicutes	Clostridia	Clostridia UCG-014	NA	NA	NA
ASV220	5.41246	1.3091	3.55765e-05	9.28459e-05	Bacteria	Firmicutes	Clostridia	Lachnospirales	Lachnospiraceae	NA	NA
ASV274	5.46053	1.21704	7.23295e-06	2.12034e-05	Bacteria	Firmicutes	Clostridia	Oscillospirales	Ruminococcaceae	NA	NA
ASV362	5.79336	1.77449	0.0010954	0.00236784	Bacteria	Firmicutes	Clostridia	Lachnospirales	Lachnospiraceae	Acetatifactor	NA
ASV373	5.83565	1.71084	0.000647288	0.00144291	Bacteria	Firmicutes	Clostridia	Lachnospirales	Lachnospiraceae	NA	NA
ASV702	5.85799	2.02837	0.00387666	0.00734164	Bacteria	Firmicutes	Clostridia	Lachnospirales	Lachnospiraceae	NA	NA
ASV554	6.0399	2.03065	0.00293593	0.00566026	Bacteria	Firmicutes	Clostridia	Lachnospirales	Lachnospiraceae	NA	NA
ASV303	6.12908	2.2894	0.0074249	0.0133523	Bacteria	Firmicutes	Clostridia	Clostridia vadinBB60 group	NA	NA	NA
ASV308	6.33648	1.31596	1.47133e-06	4.69947e-06	Bacteria	Firmicutes	Clostridia	Lachnospirales	Lachnospiraceae	NA	NA
ASV351	6.35773	1.66183	0.00013038	0.000324434	Bacteria	Firmicutes	Clostridia	Oscillospirales	Ruminococcaceae	Incertae Sedis	NA
ASV413	6.40945	2.23056	0.00405989	0.00762119	Bacteria	Firmicutes	Clostridia	Lachnospirales	Lachnospiraceae	NA	NA
ASV128	6.44022	1.1654	3.2726e-08	1.45287e-07	Bacteria	Firmicutes	Clostridia	Lachnospirales	Lachnospiraceae	NA	NA
ASV170	6.56185	1.72177	0.000138347	0.000340301	Bacteria	Firmicutes	Clostridia	Clostridia vadinBB60 group	NA	NA	NA
ASV176	6.56522	1.25985	1.87702e-07	7.1729e-07	Bacteria	Firmicutes	Clostridia	Lachnospirales	Lachnospiraceae	Lachnoclostridium	NA
ASV610	6.60183	2.01096	0.00102735	0.00224339	Bacteria	Firmicutes	Clostridia	Peptostreptococcales-Tissierellales	Anaerovoracaceae	Family XIII UCG-001	NA
ASV463	6.65751	1.66571	6.42057e-05	0.000165542	Bacteria	Firmicutes	Clostridia	Oscillospirales	Oscillospiraceae	Colidextribacter	NA
ASV328	6.6838	1.52844	1.22582e-05	3.45165e-05	Bacteria	Firmicutes	Clostridia	Lachnospirales	Lachnospiraceae	NA	NA
ASV337	6.83927	1.60338	1.9942e-05	5.40201e-05	Bacteria	Firmicutes	Clostridia	Oscillospirales	Ruminococcaceae	NA	NA
ASV479	6.853	2.46831	0.00549661	0.00996842	Bacteria	Firmicutes	Clostridia	Lachnospirales	Lachnospiraceae	NA	NA
ASV458	6.87367	1.47465	3.14349e-06	9.47474e-06	Bacteria	Firmicutes	Bacilli	Erysipelotrichales	Erysipelotrichaceae	NA	NA
ASV603	7.1382	3.10248	0.0214026	0.0348159	Bacteria	Firmicutes	Clostridia	Lachnospirales	Lachnospiraceae	Roseburia	NA
ASV364	7.1967	2.04922	0.000444895	0.00102374	Bacteria	Firmicutes	Clostridia	Oscillospirales	Oscillospiraceae	NA	NA
ASV240	7.21375	1.37013	1.40191e-07	5.55573e-07	Bacteria	Firmicutes	Clostridia	Lachnospirales	Lachnospiraceae	NA	NA
ASV358	7.36482	2.36649	0.00185748	0.00378573	Bacteria	Firmicutes	Clostridia	Oscillospirales	Ruminococcaceae	NA	NA
ASV158	7.53648	1.98327	0.000144679	0.000351833	Bacteria	Firmicutes	Clostridia	Clostridia UCG-014	NA	NA	NA
ASV381	7.56074	1.57491	1.58088e-06	4.97513e-06	Bacteria	Firmicutes	Clostridia	Lachnospirales	Lachnospiraceae	NA	NA
ASV403	7.56757	1.67128	5.95439e-06	1.76978e-05	Bacteria	Firmicutes	Clostridia	Oscillospirales	Oscillospiraceae	Colidextribacter	NA
ASV129	7.58924	1.30689	6.35677e-09	3.0917e-08	Bacteria	Firmicutes	Bacilli	Erysipelotrichales	Erysipelatoclostridiaceae	Erysipelatoclostridium	NA
ASV305	7.60314	1.37272	3.04667e-08	1.38721e-07	Bacteria	Firmicutes	Clostridia	Lachnospirales	Lachnospiraceae	GCA-900066575	NA
ASV456	7.63865	1.76416	1.49169e-05	4.09257e-05	Bacteria	Firmicutes	Clostridia	Lachnospirales	Lachnospiraceae	NA	NA
ASV418	7.76897	2.41533	0.00129751	0.00274918	Bacteria	Firmicutes	Clostridia	Lachnospirales	Lachnospiraceae	NA	NA
ASV453	7.81983	2.06238	0.000149644	0.000359817	Bacteria	Firmicutes	Clostridia	Lachnospirales	Lachnospiraceae	Lachnospiraceae UCG-001	NA
ASV205	7.84883	1.58861	7.78412e-07	2.56277e-06	Bacteria	Firmicutes	Clostridia	Lachnospirales	Lachnospiraceae	Lachnospiraceae NK4A136 group	NA
ASV102	7.89683	1.55312	3.68627e-07	1.26927e-06	Bacteria	Firmicutes	Clostridia	Oscillospirales	[Eubacterium] coprostanoligenes group	NA	NA
ASV460	8.10796	2.3361	0.00051907	0.00118171	Bacteria	Firmicutes	Clostridia	Lachnospirales	Lachnospiraceae	Lachnoclostridium	NA
ASV185	8.12012	1.59785	3.73663e-07	1.26927e-06	Bacteria	Firmicutes	Clostridia	Oscillospirales	Ruminococcaceae	Incertae Sedis	NA
ASV302	8.13555	1.16731	3.1816e-12	2.26954e-11	Bacteria	Bacteroidota	Bacteroidia	Bacteroidales	Muribaculaceae	NA	NA
ASV355	8.15736	1.66471	9.575e-07	3.10462e-06	Bacteria	Firmicutes	Clostridia	Oscillospirales	Ruminococcaceae	NA	NA
ASV345	8.30111	2.26977	0.000254933	0.000599512	Bacteria	Firmicutes	Clostridia	Lachnospirales	Lachnospiraceae	ASF356	NA
ASV498	8.36705	2.25045	0.000200851	0.000477578	Bacteria	Firmicutes	Clostridia	Lachnospirales	Lachnospiraceae	Lachnospiraceae NK4A136 group	NA
ASV136	8.37248	1.64083	3.35034e-07	1.18656e-06	Bacteria	Firmicutes	Clostridia	Lachnospirales	Lachnospiraceae	Lachnospiraceae NK4A136 group	NA
ASV2	8.69893	0.452039	1.59232e-82	3.40756e-80	Bacteria	Bacteroidota	Bacteroidia	Bacteroidales	Muribaculaceae	NA	NA
ASV235	8.75632	1.56053	2.01007e-08	9.35122e-08	Bacteria	Firmicutes	Clostridia	Oscillospirales	Oscillospiraceae	NA	NA
ASV115	8.84385	1.72459	2.92712e-07	1.08001e-06	Bacteria	Firmicutes	Clostridia	Clostridia UCG-014	NA	NA	NA
ASV330	8.96203	1.36027	4.44488e-11	2.57082e-10	Bacteria	Firmicutes	Clostridia	Lachnospirales	Lachnospiraceae	Tyzzerella	NA
ASV119	9.12329	1.40677	8.85675e-11	4.85985e-10	Bacteria	Firmicutes	Clostridia	Oscillospirales	Oscillospiraceae	NA	NA
ASV218	9.15112	1.65682	3.32666e-08	1.45287e-07	Bacteria	Firmicutes	Clostridia	Oscillospirales	Oscillospiraceae	Oscillibacter	NA
ASV470	9.2064	1.77079	2.00315e-07	7.5206e-07	Bacteria	Firmicutes	Clostridia	Lachnospirales	Lachnospiraceae	NA	NA
ASV123	9.20773	1.40185	5.0907e-11	2.86687e-10	Bacteria	Firmicutes	Clostridia	Oscillospirales	Butyricicoccaceae	Butyricicoccus	NA
ASV111	9.30206	1.47802	3.102e-10	1.58985e-09	Bacteria	Firmicutes	Clostridia	Lachnospirales	Lachnospiraceae	NA	NA
ASV116	9.62044	1.40641	7.89733e-12	5.1213e-11	Bacteria	Firmicutes	Clostridia	Lachnospirales	Lachnospiraceae	Acetatifactor	NA
ASV104	9.70287	1.45831	2.86166e-11	1.7011e-10	Bacteria	Firmicutes	Clostridia	Lachnospirales	Lachnospiraceae	Roseburia	NA
ASV161	9.71192	1.4022	4.32337e-12	2.98452e-11	Bacteria	Firmicutes	Clostridia	Lachnospirales	Lachnospiraceae	Lachnoclostridium	NA
ASV165	9.83869	1.38369	1.15632e-12	9.13412e-12	Bacteria	Firmicutes	Clostridia	Lachnospirales	Lachnospiraceae	Lachnospiraceae NK4A136 group	NA
ASV91	9.88005	1.28675	1.61226e-14	1.72512e-13	Bacteria	Firmicutes	Clostridia	Oscillospirales	Oscillospiraceae	Oscillibacter	NA
ASV125	10.1687	1.3465	4.28789e-14	3.9896e-13	Bacteria	Firmicutes	Clostridia	Oscillospirales	Oscillospiraceae	NA	NA
ASV121	10.31	1.2474	1.39458e-16	1.75553e-15	Bacteria	Firmicutes	Clostridia	Lachnospirales	Lachnospiraceae	Lachnospiraceae NK4A136 group	NA
ASV177	10.3575	1.54236	1.87575e-11	1.14689e-10	Bacteria	Firmicutes	Clostridia	Lachnospirales	Lachnospiraceae	Blautia	NA
ASV249	10.4541	1.33385	4.59515e-15	5.46313e-14	Bacteria	Firmicutes	Clostridia	Lachnospirales	Lachnospiraceae	Lachnospiraceae NK4A136 group	bacterium
ASV250	10.5196	1.55719	1.42376e-11	8.96134e-11	Bacteria	Firmicutes	Clostridia	Lachnospirales	Lachnospiraceae	NA	NA
ASV75	10.6122	1.73387	9.32746e-10	4.64204e-09	Bacteria	Firmicutes	Clostridia	Lachnospirales	Lachnospiraceae	Roseburia	NA
ASV197	10.7298	1.90044	1.64273e-08	7.8121e-08	Bacteria	Firmicutes	Clostridia	Lachnospirales	Lachnospiraceae	Lachnospiraceae NK4A136 group	NA
ASV78	10.9021	1.2484	2.4842e-18	4.08938e-17	Bacteria	Firmicutes	Clostridia	Lachnospirales	Lachnospiraceae	NA	NA
ASV139	10.9328	1.71193	1.70037e-10	9.09698e-10	Bacteria	Firmicutes	Clostridia	Lachnospirales	Lachnospiraceae	NA	NA
ASV56	11.1478	1.29597	7.8435e-18	1.19894e-16	Bacteria	Firmicutes	Clostridia	Lachnospirales	Lachnospiraceae	NA	NA
ASV72	11.2841	1.32416	1.57138e-17	2.24183e-16	Bacteria	Firmicutes	Clostridia	Lachnospirales	Lachnospiraceae	Lachnospiraceae NK4A136 group	NA
ASV36	11.3918	1.4584	5.66403e-15	6.37948e-14	Bacteria	Firmicutes	Clostridia	Lachnospirales	Lachnospiraceae	A2	NA
ASV16	12.4142	1.62037	1.83991e-14	1.78973e-13	Bacteria	Bacteroidota	Bacteroidia	Bacteroidales	Muribaculaceae	NA	NA
ASV18	12.5091	1.24925	1.33231e-23	3.56392e-22	Bacteria	Bacteroidota	Bacteroidia	Bacteroidales	Muribaculaceae	NA	NA
ASV5	12.698	1.1442	1.28794e-28	4.59366e-27	Bacteria	Firmicutes	Bacilli	Lactobacillales	Lactobacillaceae	Limosilactobacillus	NA
ASV71	13.0773	1.46514	4.43214e-19	8.62252e-18	Bacteria	Firmicutes	Clostridia	Lachnospirales	Lachnospiraceae	Lachnospiraceae NK4A136 group	NA
ASV202	20.6235	2.9023	1.19512e-12	9.13412e-12	Bacteria	Firmicutes	Clostridia	Lachnospirales	Lachnospiraceae	Roseburia	NA
ASV114	22.3905	1.89145	2.49073e-32	1.77672e-30	Bacteria	Firmicutes	Clostridia	Lachnospirales	Lachnospiraceae	[Eubacterium] xylanophilum group	NA
ASV69	24.4791	2.72814	2.89065e-19	6.186e-18	Bacteria	Firmicutes	Clostridia	Lachnospirales	Lachnospiraceae	Lachnospiraceae NK4A136 group	NA
