# Supplementary material for: Colonization by Akkermansia muciniphila modulates central nervous system autoimmunity in an ecological context-dependent manner
Source: Front Immunol. 2025 Oct 13;16:1655428. doi: 10.3389/fimmu.2025.1655428 (PMC12557997; doi:10.3389/fimmu.2025.1655428)
Supplement: Supplementary Figure 1 — A. muciniphila abundance does not correlate with EAE severity. SPF B6 Jax mice s received cryopreserved A. muciniphila culture, and a control group received vehicle, as indicated in Figure 2A . (A–E) A. muciniphila abundance versus cumulative disease score at various fecal collection timepoints (n=2–8 per group), assessed by linear regression with p-value indicating significance of association and R2 indicating goodness of fit. [file DataSheet1.zip › Data Sheet 1 - corrected/Supplementary Table 2.xlsx]

## Sheet: pathsDESeqB6AkkvB6
log2fc	SE log2fc	p	padj	EC	description	combinedlabel
4.02332	0.412289	1.69654e-22	4.0717e-20	P4-PWY	superpathway of L-lysine, L-threonine and L-methionine biosynthesis I	P4-PWY - superpathway of L-lysine, L-threonine and L-methionine biosynthesis I
22.1314	2.32495	1.74684e-21	2.09621e-19	PYRIDOXSYN-PWY	pyridoxal 5'-phosphate biosynthesis I	PYRIDOXSYN-PWY - pyridoxal 5'-phosphate biosynthesis I
4.27874	0.451988	2.89412e-21	2.3153e-19	PWY0-781	aspartate superpathway	PWY0-781 - aspartate superpathway
21.4701	2.28593	5.87196e-21	3.52318e-19	PWY0-1241	ADP-L-glycero-&beta;-D-manno-heptose biosynthesis	PWY0-1241 - ADP-L-glycero-&beta;-D-manno-heptose biosynthesis
21.7926	2.3332	9.61707e-21	4.61619e-19	GLUCOSE1PMETAB-PWY	glucose and glucose-1-phosphate degradation	GLUCOSE1PMETAB-PWY - glucose and glucose-1-phosphate degradation
22.4309	2.44257	4.1813e-20	1.67252e-18	PWY0-845	superpathway of pyridoxal 5'-phosphate biosynthesis and salvage	PWY0-845 - superpathway of pyridoxal 5'-phosphate biosynthesis and salvage
4.74937	0.525897	1.70119e-19	5.83264e-18	PWY-5347	superpathway of L-methionine biosynthesis (transsulfuration)	PWY-5347 - superpathway of L-methionine biosynthesis (transsulfuration)
4.99355	0.557887	3.52839e-19	1.05852e-17	MET-SAM-PWY	superpathway of S-adenosyl-L-methionine biosynthesis	MET-SAM-PWY - superpathway of S-adenosyl-L-methionine biosynthesis
5.06974	0.576488	1.44104e-18	3.84277e-17	HOMOSER-METSYN-PWY	L-methionine biosynthesis I	HOMOSER-METSYN-PWY - L-methionine biosynthesis I
2.8771	0.338217	1.78987e-17	4.29568e-16	TEICHOICACID-PWY	teichoic acid (poly-glycerol) biosynthesis	TEICHOICACID-PWY - teichoic acid (poly-glycerol) biosynthesis
0.678273	0.0848575	1.31601e-15	2.8713e-14	DTDPRHAMSYN-PWY	dTDP-L-rhamnose biosynthesis I	DTDPRHAMSYN-PWY - dTDP-L-rhamnose biosynthesis I
8.71533	1.21672	7.89377e-13	1.57875e-11	PWY-7013	L-1,2-propanediol degradation	PWY-7013 - L-1,2-propanediol degradation
0.716715	0.110516	8.86303e-11	1.63625e-09	PWY-6163	chorismate biosynthesis from 3-dehydroquinate	PWY-6163 - chorismate biosynthesis from 3-dehydroquinate
4.51444	0.712327	2.33379e-10	4.00078e-09	PWY-5304	superpathway of sulfur oxidation (Acidianus ambivalens)	PWY-5304 - superpathway of sulfur oxidation (Acidianus ambivalens)
4.00687	0.64607	5.57789e-10	8.92462e-09	PWY-6891	thiazole biosynthesis II (Bacillus)	PWY-6891 - thiazole biosynthesis II (Bacillus)
0.79347	0.129874	9.99138e-10	1.49871e-08	ARO-PWY	chorismate biosynthesis I	ARO-PWY - chorismate biosynthesis I
0.767013	0.129873	3.50772e-09	4.95208e-08	COMPLETE-ARO-PWY	superpathway of aromatic amino acid biosynthesis	COMPLETE-ARO-PWY - superpathway of aromatic amino acid biosynthesis
19.2044	3.26645	4.12039e-09	5.49385e-08	PWY-6749	CMP-legionaminate biosynthesis I	PWY-6749 - CMP-legionaminate biosynthesis I
0.479014	0.0881559	5.51938e-08	6.97185e-07	NONOXIPENT-PWY	pentose phosphate pathway (non-oxidative branch)	NONOXIPENT-PWY - pentose phosphate pathway (non-oxidative branch)
2.84751	0.545353	1.77557e-07	2.13068e-06	PWY-6895	superpathway of thiamin diphosphate biosynthesis II	PWY-6895 - superpathway of thiamin diphosphate biosynthesis II
-0.275241	0.0538114	3.13878e-07	3.58717e-06	PWY-6385	peptidoglycan biosynthesis III (mycobacteria)	PWY-6385 - peptidoglycan biosynthesis III (mycobacteria)
4.09919	0.808215	3.93852e-07	4.29657e-06	SULFATE-CYS-PWY	superpathway of sulfate assimilation and cysteine biosynthesis	SULFATE-CYS-PWY - superpathway of sulfate assimilation and cysteine biosynthesis
-0.264816	0.0527617	5.19149e-07	5.41721e-06	PWY-6121	5-aminoimidazole ribonucleotide biosynthesis I	PWY-6121 - 5-aminoimidazole ribonucleotide biosynthesis I
0.611334	0.122458	5.96996e-07	5.73116e-06	NONMEVIPP-PWY	methylerythritol phosphate pathway I	NONMEVIPP-PWY - methylerythritol phosphate pathway I
0.611334	0.122458	5.96996e-07	5.73116e-06	PWY-7560	methylerythritol phosphate pathway II	PWY-7560 - methylerythritol phosphate pathway II
4.25086	0.853589	6.3589e-07	5.86975e-06	SO4ASSIM-PWY	sulfate reduction I (assimilatory)	SO4ASSIM-PWY - sulfate reduction I (assimilatory)
-0.5183	0.106222	1.0641e-06	9.45866e-06	PWY0-1298	superpathway of pyrimidine deoxyribonucleosides degradation	PWY0-1298 - superpathway of pyrimidine deoxyribonucleosides degradation
-0.242637	0.0500956	1.27584e-06	1.09358e-05	PWY-6386	UDP-N-acetylmuramoyl-pentapeptide biosynthesis II (lysine-containing)	PWY-6386 - UDP-N-acetylmuramoyl-pentapeptide biosynthesis II (lysine-containing)
-0.27365	0.0573372	1.81825e-06	1.4546e-05	PWY-6122	5-aminoimidazole ribonucleotide biosynthesis II	PWY-6122 - 5-aminoimidazole ribonucleotide biosynthesis II
-0.27365	0.0573372	1.81825e-06	1.4546e-05	PWY-6277	superpathway of 5-aminoimidazole ribonucleotide biosynthesis	PWY-6277 - superpathway of 5-aminoimidazole ribonucleotide biosynthesis
-0.251402	0.0528285	1.94712e-06	1.50745e-05	PWY-6387	UDP-N-acetylmuramoyl-pentapeptide biosynthesis I (meso-diaminopimelate containing)	PWY-6387 - UDP-N-acetylmuramoyl-pentapeptide biosynthesis I (meso-diaminopimelate containing)
-0.242344	0.0517725	2.85565e-06	2.14174e-05	PEPTIDOGLYCANSYN-PWY	peptidoglycan biosynthesis I (meso-diaminopimelate containing)	PEPTIDOGLYCANSYN-PWY - peptidoglycan biosynthesis I (meso-diaminopimelate containing)
-0.265278	0.0569332	3.17044e-06	2.30577e-05	PWY-7221	guanosine ribonucleotides de novo biosynthesis	PWY-7221 - guanosine ribonucleotides de novo biosynthesis
2.36106	0.507651	3.30419e-06	2.33237e-05	PWY-1861	formaldehyde assimilation II (RuMP Cycle)	PWY-1861 - formaldehyde assimilation II (RuMP Cycle)
0.429851	0.0933143	4.09531e-06	2.80821e-05	PWY-5121	superpathway of geranylgeranyl diphosphate biosynthesis II (via MEP)	PWY-5121 - superpathway of geranylgeranyl diphosphate biosynthesis II (via MEP)
-0.231724	0.050985	5.49522e-06	3.56447e-05	PWY-5667	CDP-diacylglycerol biosynthesis I	PWY-5667 - CDP-diacylglycerol biosynthesis I
-0.231724	0.050985	5.49522e-06	3.56447e-05	PWY0-1319	CDP-diacylglycerol biosynthesis II	PWY0-1319 - CDP-diacylglycerol biosynthesis II
-0.23497	0.0528065	8.60149e-06	5.43252e-05	COA-PWY	coenzyme A biosynthesis I	COA-PWY - coenzyme A biosynthesis I
2.17617	0.492275	9.8409e-06	6.05594e-05	RUMP-PWY	formaldehyde oxidation I	RUMP-PWY - formaldehyde oxidation I
-2.71476	0.615336	1.02499e-05	6.14992e-05	P163-PWY	L-lysine fermentation to acetate and butanoate	P163-PWY - L-lysine fermentation to acetate and butanoate
-0.185437	0.0442729	2.80803e-05	0.000164373	PWY-7219	adenosine ribonucleotides de novo biosynthesis	PWY-7219 - adenosine ribonucleotides de novo biosynthesis
-0.253833	0.0610869	3.24899e-05	0.000185657	PWY-7208	superpathway of pyrimidine nucleobases salvage	PWY-7208 - superpathway of pyrimidine nucleobases salvage
-0.285381	0.0699736	4.53443e-05	0.000253084	PWY-5100	pyruvate fermentation to acetate and lactate II	PWY-5100 - pyruvate fermentation to acetate and lactate II
-0.546297	0.135217	5.342e-05	0.000291382	GLCMANNANAUT-PWY	superpathway of N-acetylglucosamine, N-acetylmannosamine and N-acetylneuraminate degradation	GLCMANNANAUT-PWY - superpathway of N-acetylglucosamine, N-acetylmannosamine and N-acetylneuraminate degradation
0.597045	0.148434	5.76375e-05	0.000303456	ARGSYN-PWY	L-arginine biosynthesis I (via L-ornithine)	ARGSYN-PWY - L-arginine biosynthesis I (via L-ornithine)
0.589313	0.14659	5.81624e-05	0.000303456	PWY-7400	L-arginine biosynthesis IV (archaebacteria)	PWY-7400 - L-arginine biosynthesis IV (archaebacteria)
-0.273479	0.0682001	6.07327e-05	0.000310124	GLUCONEO-PWY	gluconeogenesis I	GLUCONEO-PWY - gluconeogenesis I
-0.180868	0.045335	6.61851e-05	0.000330926	ANAGLYCOLYSIS-PWY	glycolysis III (from glucose)	ANAGLYCOLYSIS-PWY - glycolysis III (from glucose)
-0.311283	0.0788369	7.86624e-05	0.000385285	PWY-7229	superpathway of adenosine nucleotides de novo biosynthesis I	PWY-7229 - superpathway of adenosine nucleotides de novo biosynthesis I
-0.23864	0.0607743	8.61354e-05	0.00041345	PWY-6123	inosine-5'-phosphate biosynthesis I	PWY-6123 - inosine-5'-phosphate biosynthesis I
-1.07267	0.283087	0.000151129	0.000711194	P124-PWY	Bifidobacterium shunt	P124-PWY - Bifidobacterium shunt
0.629566	0.166525	0.000156443	0.000722046	HISTSYN-PWY	L-histidine biosynthesis	HISTSYN-PWY - L-histidine biosynthesis
0.717035	0.190993	0.000173865	0.000787313	ARGSYNBSUB-PWY	L-arginine biosynthesis II (acetyl cycle)	ARGSYNBSUB-PWY - L-arginine biosynthesis II (acetyl cycle)
25.6828	6.91786	0.000205189	0.000911951	PWY-5265	peptidoglycan biosynthesis II (staphylococci)	PWY-5265 - peptidoglycan biosynthesis II (staphylococci)
0.490491	0.133262	0.000232633	0.00101512	PWY-6737	starch degradation V	PWY-6737 - starch degradation V
1.02974	0.283099	0.000275431	0.00117681	COBALSYN-PWY	adenosylcobalamin salvage from cobinamide I	COBALSYN-PWY - adenosylcobalamin salvage from cobinamide I
1.0285	0.283052	0.000279493	0.00117681	PWY-5505	L-glutamate and L-glutamine biosynthesis	PWY-5505 - L-glutamate and L-glutamine biosynthesis
0.779641	0.217722	0.000342414	0.00139287	PYRIDNUCSAL-PWY	NAD salvage pathway I	PYRIDNUCSAL-PWY - NAD salvage pathway I
-1.35449	0.377941	0.000338556	0.00139287	PWY-5384	sucrose degradation IV (sucrose phosphorylase)	PWY-5384 - sucrose degradation IV (sucrose phosphorylase)
-0.555143	0.155926	0.000370422	0.0014574	PWY0-1297	superpathway of purine deoxyribonucleosides degradation	PWY0-1297 - superpathway of purine deoxyribonucleosides degradation
-0.907049	0.25451	0.000365389	0.0014574	P161-PWY	acetylene degradation	P161-PWY - acetylene degradation
0.658216	0.186686	0.00042223	0.00163444	PWY-7242	D-fructuronate degradation	PWY-7242 - D-fructuronate degradation
0.827479	0.236102	0.000457042	0.00174111	GLUTORN-PWY	L-ornithine biosynthesis	GLUTORN-PWY - L-ornithine biosynthesis
0.994807	0.288435	0.000562718	0.00211019	PWY-6269	adenosylcobalamin salvage from cobinamide II	PWY-6269 - adenosylcobalamin salvage from cobinamide II
0.996925	0.289548	0.000575224	0.00211073	PWY-5509	adenosylcobalamin biosynthesis from cobyrinate a,c-diamide I	PWY-5509 - adenosylcobalamin biosynthesis from cobyrinate a,c-diamide I
-0.153645	0.0446566	0.000580452	0.00211073	PWY-5686	UMP biosynthesis	PWY-5686 - UMP biosynthesis
23.7009	6.9179	0.000612474	0.00217767	PWY-6470	peptidoglycan biosynthesis V (&beta;-lactam resistance)	PWY-6470 - peptidoglycan biosynthesis V (&beta;-lactam resistance)
0.372852	0.108994	0.000624263	0.00217767	PWY-7111	pyruvate fermentation to isobutanol (engineered)	PWY-7111 - pyruvate fermentation to isobutanol (engineered)
-1.11009	0.324583	0.000626081	0.00217767	P122-PWY	heterolactic fermentation	P122-PWY - heterolactic fermentation
-0.363449	0.106715	0.000659715	0.00226188	PWY-6126	superpathway of adenosine nucleotides de novo biosynthesis II	PWY-6126 - superpathway of adenosine nucleotides de novo biosynthesis II
-0.228705	0.0676701	0.000725631	0.00245284	PWY-6151	S-adenosyl-L-methionine cycle I	PWY-6151 - S-adenosyl-L-methionine cycle I
0.333555	0.100185	0.000870354	0.00290118	PYRIDNUCSYN-PWY	NAD biosynthesis I (from aspartate)	PYRIDNUCSYN-PWY - NAD biosynthesis I (from aspartate)
-0.189695	0.0571203	0.000897058	0.00294923	PHOSLIPSYN-PWY	superpathway of phospholipid biosynthesis I (bacteria)	PHOSLIPSYN-PWY - superpathway of phospholipid biosynthesis I (bacteria)
0.588081	0.177927	0.000949119	0.00307822	GALACTUROCAT-PWY	D-galacturonate degradation I	GALACTUROCAT-PWY - D-galacturonate degradation I
22.4908	6.9181	0.00114997	0.00358433	PWY0-41	allantoin degradation IV (anaerobic)	PWY0-41 - allantoin degradation IV (anaerobic)
0.733474	0.225382	0.00113647	0.00358433	PWY-5188	tetrapyrrole biosynthesis I (from glutamate)	PWY-5188 - tetrapyrrole biosynthesis I (from glutamate)
0.153802	0.0472304	0.0011283	0.00358433	ASPASN-PWY	superpathway of L-aspartate and L-asparagine biosynthesis	ASPASN-PWY - superpathway of L-aspartate and L-asparagine biosynthesis
0.739026	0.229742	0.00129647	0.00398914	PWY-5189	tetrapyrrole biosynthesis II (from glycine)	PWY-5189 - tetrapyrrole biosynthesis II (from glycine)
1.51567	0.480121	0.00159482	0.00484503	PWY490-3	nitrate reduction VI (assimilatory)	PWY490-3 - nitrate reduction VI (assimilatory)
0.456921	0.146599	0.00182815	0.00548446	PWY-5104	L-isoleucine biosynthesis IV	PWY-5104 - L-isoleucine biosynthesis IV
0.486308	0.158367	0.00213508	0.00632617	PWY-5103	L-isoleucine biosynthesis III	PWY-5103 - L-isoleucine biosynthesis III
1.11775	0.365169	0.00220673	0.00645872	PWY-7315	dTDP-N-acetylthomosamine biosynthesis	PWY-7315 - dTDP-N-acetylthomosamine biosynthesis
0.4355	0.142738	0.00228052	0.00659428	PWY-5101	L-isoleucine biosynthesis II	PWY-5101 - L-isoleucine biosynthesis II
0.398625	0.131113	0.00236321	0.00675202	DAPLYSINESYN-PWY	L-lysine biosynthesis I	DAPLYSINESYN-PWY - L-lysine biosynthesis I
0.415849	0.138583	0.0026935	0.00751675	ILEUSYN-PWY	L-isoleucine biosynthesis I (from threonine)	ILEUSYN-PWY - L-isoleucine biosynthesis I (from threonine)
0.415849	0.138583	0.0026935	0.00751675	VALSYN-PWY	L-valine biosynthesis	VALSYN-PWY - L-valine biosynthesis
0.219068	0.073389	0.00283556	0.00782225	CALVIN-PWY	Calvin-Benson-Bassham cycle	CALVIN-PWY - Calvin-Benson-Bassham cycle
2.65218	0.890835	0.00290908	0.00793385	PWY0-1061	superpathway of L-alanine biosynthesis	PWY0-1061 - superpathway of L-alanine biosynthesis
-0.803133	0.271775	0.00312523	0.00842758	PWY-6471	peptidoglycan biosynthesis IV (Enterococcus faecium)	PWY-6471 - peptidoglycan biosynthesis IV (Enterococcus faecium)
-0.41102	0.144715	0.00450835	0.0120223	PWY-621	sucrose degradation III (sucrose invertase)	PWY-621 - sucrose degradation III (sucrose invertase)
-0.173088	0.0611017	0.00461441	0.0120376	PWY4FS-7	phosphatidylglycerol biosynthesis I (plastidic)	PWY4FS-7 - phosphatidylglycerol biosynthesis I (plastidic)
-0.173088	0.0611017	0.00461441	0.0120376	PWY4FS-8	phosphatidylglycerol biosynthesis II (non-plastidic)	PWY4FS-8 - phosphatidylglycerol biosynthesis II (non-plastidic)
0.414798	0.14778	0.00500274	0.0129103	BRANCHED-CHAIN-AA-SYN-PWY	superpathway of branched amino acid biosynthesis	BRANCHED-CHAIN-AA-SYN-PWY - superpathway of branched amino acid biosynthesis
-1.3238	0.472444	0.00507828	0.0129658	PWY-7184	pyrimidine deoxyribonucleotides de novo biosynthesis I	PWY-7184 - pyrimidine deoxyribonucleotides de novo biosynthesis I
-0.963574	0.346211	0.00538262	0.0135982	PWY-7187	pyrimidine deoxyribonucleotides de novo biosynthesis II	PWY-7187 - pyrimidine deoxyribonucleotides de novo biosynthesis II
0.408113	0.147839	0.00577097	0.0144274	GLYCOCAT-PWY	glycogen degradation I (bacterial)	GLYCOCAT-PWY - glycogen degradation I (bacterial)
-0.349304	0.128722	0.00665484	0.0162976	PWY0-1586	peptidoglycan maturation (meso-diaminopimelate containing)	PWY0-1586 - peptidoglycan maturation (meso-diaminopimelate containing)
-1.28365	0.47278	0.00662524	0.0162976	PWY-7197	pyrimidine deoxyribonucleotide phosphorylation	PWY-7197 - pyrimidine deoxyribonucleotide phosphorylation
-1.21443	0.451652	0.00716941	0.0173804	PWY-7228	superpathway of guanosine nucleotides de novo biosynthesis I	PWY-7228 - superpathway of guanosine nucleotides de novo biosynthesis I
-0.267541	0.100789	0.00794372	0.0190649	UDPNAGSYN-PWY	UDP-N-acetyl-D-glucosamine biosynthesis I	UDPNAGSYN-PWY - UDP-N-acetyl-D-glucosamine biosynthesis I
-0.698686	0.265948	0.00861037	0.0204603	POLYISOPRENSYN-PWY	polyisoprenoid biosynthesis (E. coli)	POLYISOPRENSYN-PWY - polyisoprenoid biosynthesis (E. coli)
3.64246	1.38991	0.00877623	0.0206499	PWY-7374	1,4-dihydroxy-6-naphthoate biosynthesis I	PWY-7374 - 1,4-dihydroxy-6-naphthoate biosynthesis I
-1.13033	0.435656	0.00947176	0.0220701	PWY-7196	superpathway of pyrimidine ribonucleosides salvage	PWY-7196 - superpathway of pyrimidine ribonucleosides salvage
-1.13523	0.43832	0.00959877	0.022151	PWY-6125	superpathway of guanosine nucleotides de novo biosynthesis II	PWY-6125 - superpathway of guanosine nucleotides de novo biosynthesis II
-0.551504	0.215213	0.0103891	0.0235226	PWY-7220	adenosine deoxyribonucleotides de novo biosynthesis II	PWY-7220 - adenosine deoxyribonucleotides de novo biosynthesis II
-0.551504	0.215213	0.0103891	0.0235226	PWY-7222	guanosine deoxyribonucleotides de novo biosynthesis II	PWY-7222 - guanosine deoxyribonucleotides de novo biosynthesis II
0.271046	0.106221	0.0107195	0.0240437	PWY-6147	6-hydroxymethyl-dihydropterin diphosphate biosynthesis I	PWY-6147 - 6-hydroxymethyl-dihydropterin diphosphate biosynthesis I
-1.00727	0.40025	0.0118491	0.0263313	PWY0-166	superpathway of pyrimidine deoxyribonucleotides de novo biosynthesis (E. coli)	PWY0-166 - superpathway of pyrimidine deoxyribonucleotides de novo biosynthesis (E. coli)
-0.947168	0.382765	0.0133408	0.0293743	PWY-841	superpathway of purine nucleotides de novo biosynthesis I	PWY-841 - superpathway of purine nucleotides de novo biosynthesis I
0.661466	0.269484	0.0141055	0.0307757	PWY-6353	purine nucleotides degradation II (aerobic)	PWY-6353 - purine nucleotides degradation II (aerobic)
1.57181	0.64129	0.0142457	0.0307813	HSERMETANA-PWY	L-methionine biosynthesis III	HSERMETANA-PWY - L-methionine biosynthesis III
-1.02287	0.417836	0.0143646	0.0307813	PWY-7200	superpathway of pyrimidine deoxyribonucleoside salvage	PWY-7200 - superpathway of pyrimidine deoxyribonucleoside salvage
-0.995285	0.409876	0.0151714	0.0322224	PWY0-162	superpathway of pyrimidine ribonucleotides de novo biosynthesis	PWY0-162 - superpathway of pyrimidine ribonucleotides de novo biosynthesis
1.22851	0.514832	0.0170216	0.035835	PWY-6478	GDP-D-glycero-&alpha;-D-manno-heptose biosynthesis	PWY-6478 - GDP-D-glycero-&alpha;-D-manno-heptose biosynthesis
0.213922	0.0904815	0.0180662	0.0377033	PWY-7539	6-hydroxymethyl-dihydropterin diphosphate biosynthesis III (Chlamydia)	PWY-7539 - 6-hydroxymethyl-dihydropterin diphosphate biosynthesis III (Chlamydia)
0.421502	0.178694	0.0183344	0.0379333	GALACT-GLUCUROCAT-PWY	superpathway of hexuronide and hexuronate degradation	GALACT-GLUCUROCAT-PWY - superpathway of hexuronide and hexuronate degradation
-0.141641	0.0602407	0.0187104	0.0383803	PWY-6317	galactose degradation I (Leloir pathway)	PWY-6317 - galactose degradation I (Leloir pathway)
-0.878673	0.377099	0.0198016	0.0402744	DENOVOPURINE2-PWY	superpathway of purine nucleotides de novo biosynthesis II	DENOVOPURINE2-PWY - superpathway of purine nucleotides de novo biosynthesis II
0.265241	0.114189	0.0201887	0.0407168	PWY-5973	cis-vaccenate biosynthesis	PWY-5973 - cis-vaccenate biosynthesis
0.417133	0.185553	0.0245725	0.049145	GLUCUROCAT-PWY	superpathway of &beta;-D-glucuronide and D-glucuronate degradation	GLUCUROCAT-PWY - superpathway of &beta;-D-glucuronide and D-glucuronate degradation

## Sheet: pathsDESeqPWDAkkvPWD
log2fc	SE log2fc	p	padj	EC	description	combinedlabel
39.5008	1.34099	1.04312e-190	2.50348e-188	PWY0-1241	ADP-L-glycero-&beta;-D-manno-heptose biosynthesis	PWY0-1241 - ADP-L-glycero-&beta;-D-manno-heptose biosynthesis
34.0969	1.17268	7.20051e-186	8.64061e-184	PWY-5345	superpathway of L-methionine biosynthesis (by sulfhydrylation)	PWY-5345 - superpathway of L-methionine biosynthesis (by sulfhydrylation)
36.8694	1.36943	1.17538e-159	9.40302e-158	GLUCOSE1PMETAB-PWY	glucose and glucose-1-phosphate degradation	GLUCOSE1PMETAB-PWY - glucose and glucose-1-phosphate degradation
37.7454	1.43529	2.01917e-152	1.2115e-150	PWY0-845	superpathway of pyridoxal 5'-phosphate biosynthesis and salvage	PWY0-845 - superpathway of pyridoxal 5'-phosphate biosynthesis and salvage
33.5721	1.3645	1.1447e-133	5.49456e-132	PYRIDOXSYN-PWY	pyridoxal 5'-phosphate biosynthesis I	PYRIDOXSYN-PWY - pyridoxal 5'-phosphate biosynthesis I
28.4008	1.23536	5.89001e-117	2.356e-115	PWY-7211	superpathway of pyrimidine deoxyribonucleotides de novo biosynthesis	PWY-7211 - superpathway of pyrimidine deoxyribonucleotides de novo biosynthesis
28.1696	1.24217	7.43351e-114	2.54863e-112	PRPP-PWY	superpathway of histidine, purine, and pyrimidine biosynthesis	PRPP-PWY - superpathway of histidine, purine, and pyrimidine biosynthesis
4.58901	0.53148	5.90351e-18	1.77105e-16	PWY0-1061	superpathway of L-alanine biosynthesis	PWY0-1061 - superpathway of L-alanine biosynthesis
3.71787	0.469753	2.48198e-15	6.6186e-14	PWY-5837	1,4-dihydroxy-2-naphthoate biosynthesis I	PWY-5837 - 1,4-dihydroxy-2-naphthoate biosynthesis I
3.68569	0.466789	2.88389e-15	6.92134e-14	PWY-5863	superpathway of phylloquinol biosynthesis	PWY-5863 - superpathway of phylloquinol biosynthesis
3.67422	0.475112	1.04735e-14	2.28513e-13	PWY-6612	superpathway of tetrahydrofolate biosynthesis	PWY-6612 - superpathway of tetrahydrofolate biosynthesis
3.28557	0.436107	4.92668e-14	9.85336e-13	PWY-5861	superpathway of demethylmenaquinol-8 biosynthesis	PWY-5861 - superpathway of demethylmenaquinol-8 biosynthesis
3.20542	0.428781	7.68251e-14	1.2292e-12	PWY-5897	superpathway of menaquinol-11 biosynthesis	PWY-5897 - superpathway of menaquinol-11 biosynthesis
3.20542	0.428781	7.68251e-14	1.2292e-12	PWY-5898	superpathway of menaquinol-12 biosynthesis	PWY-5898 - superpathway of menaquinol-12 biosynthesis
3.20542	0.428781	7.68251e-14	1.2292e-12	PWY-5899	superpathway of menaquinol-13 biosynthesis	PWY-5899 - superpathway of menaquinol-13 biosynthesis
3.46405	0.466765	1.159e-13	1.7385e-12	FOLSYN-PWY	superpathway of tetrahydrofolate biosynthesis and salvage	FOLSYN-PWY - superpathway of tetrahydrofolate biosynthesis and salvage
3.11775	0.421315	1.36123e-13	1.92174e-12	PWY-5840	superpathway of menaquinol-7 biosynthesis	PWY-5840 - superpathway of menaquinol-7 biosynthesis
3.10445	0.420129	1.47626e-13	1.96834e-12	PWY-5838	superpathway of menaquinol-8 biosynthesis I	PWY-5838 - superpathway of menaquinol-8 biosynthesis I
4.40328	0.686232	1.3935e-10	1.76022e-09	TCA	TCA cycle I (prokaryotic)	TCA - TCA cycle I (prokaryotic)
4.39985	0.688441	1.64763e-10	1.97716e-09	P23-PWY	reductive TCA cycle I	P23-PWY - reductive TCA cycle I
-1.70507	0.301954	1.63489e-08	1.86845e-07	PWY-1861	formaldehyde assimilation II (RuMP Cycle)	PWY-1861 - formaldehyde assimilation II (RuMP Cycle)
1.02724	0.189117	5.58019e-08	6.08748e-07	PWY-6467	Kdo transfer to lipid IVA III (Chlamydia)	PWY-6467 - Kdo transfer to lipid IVA III (Chlamydia)
1.00777	0.186053	6.07495e-08	6.24545e-07	PWY-1269	CMP-3-deoxy-D-manno-octulosonate biosynthesis I	PWY-1269 - CMP-3-deoxy-D-manno-octulosonate biosynthesis I
0.785271	0.145108	6.24545e-08	6.24545e-07	THISYN-PWY	superpathway of thiamin diphosphate biosynthesis I	THISYN-PWY - superpathway of thiamin diphosphate biosynthesis I
1.0063	0.188136	8.85492e-08	8.50072e-07	NAGLIPASYN-PWY	lipid IVA biosynthesis	NAGLIPASYN-PWY - lipid IVA biosynthesis
-1.42919	0.268553	1.02735e-07	9.13196e-07	P164-PWY	purine nucleobases degradation I (anaerobic)	P164-PWY - purine nucleobases degradation I (anaerobic)
-1.55901	0.292944	1.02702e-07	9.13196e-07	RUMP-PWY	formaldehyde oxidation I	RUMP-PWY - formaldehyde oxidation I
-2.47721	0.475617	1.90458e-07	1.5762e-06	GALACTARDEG-PWY	D-galactarate degradation I	GALACTARDEG-PWY - D-galactarate degradation I
-2.47721	0.475617	1.90458e-07	1.5762e-06	GLUCARGALACTSUPER-PWY	superpathway of D-glucarate and D-galactarate degradation	GLUCARGALACTSUPER-PWY - superpathway of D-glucarate and D-galactarate degradation
0.510952	0.0986558	2.22914e-07	1.78331e-06	PWY-6892	thiazole biosynthesis I (E. coli)	PWY-6892 - thiazole biosynthesis I (E. coli)
0.716618	0.139879	3.00479e-07	2.32629e-06	P108-PWY	pyruvate fermentation to propanoate I	P108-PWY - pyruvate fermentation to propanoate I
-2.37804	0.478799	6.8109e-07	5.10818e-06	GLUCARDEG-PWY	D-glucarate degradation I	GLUCARDEG-PWY - D-glucarate degradation I
3.22227	0.666187	1.31888e-06	9.59184e-06	PWY-6969	TCA cycle V (2-oxoglutarate:ferredoxin oxidoreductase)	PWY-6969 - TCA cycle V (2-oxoglutarate:ferredoxin oxidoreductase)
-2.63233	0.553176	1.94956e-06	1.37616e-05	NAD-BIOSYNTHESIS-II	NAD salvage pathway II	NAD-BIOSYNTHESIS-II - NAD salvage pathway II
-2.16351	0.459554	2.50355e-06	1.71672e-05	LACTOSECAT-PWY	lactose and galactose degradation I	LACTOSECAT-PWY - lactose and galactose degradation I
-0.360707	0.0778848	3.63401e-06	2.42267e-05	DAPLYSINESYN-PWY	L-lysine biosynthesis I	DAPLYSINESYN-PWY - L-lysine biosynthesis I
0.589802	0.128653	4.55211e-06	2.87502e-05	P42-PWY	incomplete reductive TCA cycle	P42-PWY - incomplete reductive TCA cycle
-0.240096	0.0523599	4.52904e-06	2.87502e-05	NONOXIPENT-PWY	pentose phosphate pathway (non-oxidative branch)	NONOXIPENT-PWY - pentose phosphate pathway (non-oxidative branch)
-0.872066	0.190455	4.67498e-06	2.87691e-05	SALVADEHYPOX-PWY	adenosine nucleotides degradation II	SALVADEHYPOX-PWY - adenosine nucleotides degradation II
-0.334702	0.0732735	4.92766e-06	2.9566e-05	PWY0-1296	purine ribonucleosides degradation	PWY0-1296 - purine ribonucleosides degradation
1.22367	0.269849	5.77e-06	3.09808e-05	PWY-5860	superpathway of demethylmenaquinol-6 biosynthesis I	PWY-5860 - superpathway of demethylmenaquinol-6 biosynthesis I
1.22367	0.269849	5.77e-06	3.09808e-05	PWY-5862	superpathway of demethylmenaquinol-9 biosynthesis	PWY-5862 - superpathway of demethylmenaquinol-9 biosynthesis
1.22154	0.269464	5.80891e-06	3.09808e-05	PWY-5845	superpathway of menaquinol-9 biosynthesis	PWY-5845 - superpathway of menaquinol-9 biosynthesis
1.22154	0.269464	5.80891e-06	3.09808e-05	PWY-5850	superpathway of menaquinol-6 biosynthesis I	PWY-5850 - superpathway of menaquinol-6 biosynthesis I
1.22154	0.269464	5.80891e-06	3.09808e-05	PWY-5896	superpathway of menaquinol-10 biosynthesis	PWY-5896 - superpathway of menaquinol-10 biosynthesis
-2.35642	0.531093	9.1252e-06	4.76097e-05	P562-PWY	myo-inositol degradation I	P562-PWY - myo-inositol degradation I
-2.0661	0.470347	1.11951e-05	5.71663e-05	P162-PWY	L-glutamate degradation V (via hydroxyglutarate)	P162-PWY - L-glutamate degradation V (via hydroxyglutarate)
0.472554	0.109691	1.64692e-05	8.23461e-05	PWY-7323	superpathway of GDP-mannose-derived O-antigen building blocks biosynthesis	PWY-7323 - superpathway of GDP-mannose-derived O-antigen building blocks biosynthesis
-1.28154	0.305081	2.66125e-05	0.000130347	PWY-6478	GDP-D-glycero-&alpha;-D-manno-heptose biosynthesis	PWY-6478 - GDP-D-glycero-&alpha;-D-manno-heptose biosynthesis
-0.337969	0.0807819	2.86768e-05	0.000137649	GLYCOGENSYNTH-PWY	glycogen biosynthesis I (from ADP-D-Glucose)	GLYCOGENSYNTH-PWY - glycogen biosynthesis I (from ADP-D-Glucose)
0.575225	0.140173	4.06633e-05	0.000191357	PWY-6703	preQ0 biosynthesis	PWY-6703 - preQ0 biosynthesis
-0.195278	0.0480848	4.88401e-05	0.000225416	PWY-5097	L-lysine biosynthesis VI	PWY-5097 - L-lysine biosynthesis VI
0.494541	0.125074	7.68608e-05	0.000348049	COLANSYN-PWY	colanic acid building blocks biosynthesis	COLANSYN-PWY - colanic acid building blocks biosynthesis
0.307171	0.0786564	9.41392e-05	0.000418397	PWY-5659	GDP-mannose biosynthesis	PWY-5659 - GDP-mannose biosynthesis
-1.14797	0.294985	9.95843e-05	0.00043455	HISDEG-PWY	L-histidine degradation I	HISDEG-PWY - L-histidine degradation I
-0.92914	0.241677	0.000120772	0.000517594	PWY-6588	pyruvate fermentation to acetone	PWY-6588 - pyruvate fermentation to acetone
-0.164955	0.0432231	0.000135441	0.000570279	PWY-2942	L-lysine biosynthesis III	PWY-2942 - L-lysine biosynthesis III
-1.3455	0.355794	0.000155772	0.000644572	PWY-7332	superpathway of UDP-N-acetylglucosamine-derived O-antigen building blocks biosynthesis	PWY-7332 - superpathway of UDP-N-acetylglucosamine-derived O-antigen building blocks biosynthesis
0.597192	0.158144	0.000159208	0.000647624	POLYISOPRENSYN-PWY	polyisoprenoid biosynthesis (E. coli)	POLYISOPRENSYN-PWY - polyisoprenoid biosynthesis (E. coli)
-0.164189	0.0435691	0.000164247	0.000656988	CALVIN-PWY	Calvin-Benson-Bassham cycle	CALVIN-PWY - Calvin-Benson-Bassham cycle
-0.800912	0.216443	0.000215318	0.000847154	PWY-6608	guanosine nucleotides degradation III	PWY-6608 - guanosine nucleotides degradation III
-0.407432	0.11085	0.000237356	0.000918797	PWY-7242	D-fructuronate degradation	PWY-7242 - D-fructuronate degradation
0.174233	0.0478906	0.000274616	0.00104616	PANTO-PWY	phosphopantothenate biosynthesis I	PANTO-PWY - phosphopantothenate biosynthesis I
-1.01671	0.285297	0.000365673	0.00137127	PWY490-3	nitrate reduction VI (assimilatory)	PWY490-3 - nitrate reduction VI (assimilatory)
-0.171289	0.0487696	0.000444391	0.00164083	PWY-6609	adenine and adenosine salvage III	PWY-6609 - adenine and adenosine salvage III
1.30372	0.376961	0.000543176	0.00191709	PWY-5913	TCA cycle VI (obligate autotrophs)	PWY-5913 - TCA cycle VI (obligate autotrophs)
0.442522	0.127893	0.000539988	0.00191709	PWY-5154	L-arginine biosynthesis III (via N-acetyl-L-citrulline)	PWY-5154 - L-arginine biosynthesis III (via N-acetyl-L-citrulline)
-0.278435	0.0804622	0.000539285	0.00191709	GLCMANNANAUT-PWY	superpathway of N-acetylglucosamine, N-acetylmannosamine and N-acetylneuraminate degradation	GLCMANNANAUT-PWY - superpathway of N-acetylglucosamine, N-acetylmannosamine and N-acetylneuraminate degradation
0.522413	0.151268	0.000553256	0.00192437	PWY-6700	queuosine biosynthesis	PWY-6700 - queuosine biosynthesis
-1.0188	0.296256	0.000584066	0.00200251	ARGORNPROST-PWY	arginine, ornithine and proline interconversion	ARGORNPROST-PWY - arginine, ornithine and proline interconversion
-0.124675	0.036347	0.00060326	0.00201087	PWY4FS-7	phosphatidylglycerol biosynthesis I (plastidic)	PWY4FS-7 - phosphatidylglycerol biosynthesis I (plastidic)
-0.124675	0.036347	0.00060326	0.00201087	PWY4FS-8	phosphatidylglycerol biosynthesis II (non-plastidic)	PWY4FS-8 - phosphatidylglycerol biosynthesis II (non-plastidic)
0.451024	0.132891	0.000688961	0.00226508	FASYN-ELONG-PWY	fatty acid elongation -- saturated	FASYN-ELONG-PWY - fatty acid elongation -- saturated
-6.19713	1.87462	0.000947054	0.00307153	PWY-6749	CMP-legionaminate biosynthesis I	PWY-6749 - CMP-legionaminate biosynthesis I
-0.287333	0.0878499	0.00107271	0.00343266	GLYCOCAT-PWY	glycogen degradation I (bacterial)	GLYCOCAT-PWY - glycogen degradation I (bacterial)
-0.128564	0.0398502	0.00125451	0.00396162	THRESYN-PWY	superpathway of L-threonine biosynthesis	THRESYN-PWY - superpathway of L-threonine biosynthesis
-0.109665	0.0341515	0.00132208	0.00401645	PWY-6122	5-aminoimidazole ribonucleotide biosynthesis II	PWY-6122 - 5-aminoimidazole ribonucleotide biosynthesis II
-0.109665	0.0341515	0.00132208	0.00401645	PWY-6277	superpathway of 5-aminoimidazole ribonucleotide biosynthesis	PWY-6277 - superpathway of 5-aminoimidazole ribonucleotide biosynthesis
-0.354478	0.110158	0.00129126	0.00401645	GLUCUROCAT-PWY	superpathway of &beta;-D-glucuronide and D-glucuronate degradation	GLUCUROCAT-PWY - superpathway of &beta;-D-glucuronide and D-glucuronate degradation
-0.511867	0.159742	0.00135371	0.00406112	PWY-6353	purine nucleotides degradation II (aerobic)	PWY-6353 - purine nucleotides degradation II (aerobic)
-0.290555	0.0909912	0.00140697	0.00416879	SER-GLYSYN-PWY	superpathway of L-serine and glycine biosynthesis I	SER-GLYSYN-PWY - superpathway of L-serine and glycine biosynthesis I
0.13067	0.0409898	0.00143327	0.00419493	PANTOSYN-PWY	pantothenate and coenzyme A biosynthesis I	PANTOSYN-PWY - pantothenate and coenzyme A biosynthesis I
-1.12668	0.358944	0.00169602	0.00490416	PWY-5177	glutaryl-CoA degradation	PWY-5177 - glutaryl-CoA degradation
-1.12908	0.361824	0.0018053	0.00515799	FAO-PWY	fatty acid &beta;-oxidation I	FAO-PWY - fatty acid &beta;-oxidation I
-0.325953	0.10608	0.00212124	0.00598939	GALACT-GLUCUROCAT-PWY	superpathway of hexuronide and hexuronate degradation	GALACT-GLUCUROCAT-PWY - superpathway of hexuronide and hexuronate degradation
-1.12285	0.366205	0.00216812	0.00605058	CENTFERM-PWY	pyruvate fermentation to butanoate	CENTFERM-PWY - pyruvate fermentation to butanoate
-0.110129	0.0361927	0.0023435	0.00646483	PWY-6123	inosine-5'-phosphate biosynthesis I	PWY-6123 - inosine-5'-phosphate biosynthesis I
-1.06103	0.349835	0.00242172	0.00653047	REDCITCYC	TCA cycle VIII (helicobacter)	REDCITCYC - TCA cycle VIII (helicobacter)
-1.12004	0.36908	0.00240788	0.00653047	PWY-6590	superpathway of Clostridium acetobutylicum acidogenic fermentation	PWY-6590 - superpathway of Clostridium acetobutylicum acidogenic fermentation
-0.19303	0.0647335	0.00286443	0.00763848	PWY-7111	pyruvate fermentation to isobutanol (engineered)	PWY-7111 - pyruvate fermentation to isobutanol (engineered)
-1.1018	0.371059	0.00298441	0.00787097	PWY-5676	acetyl-CoA fermentation to butanoate II	PWY-5676 - acetyl-CoA fermentation to butanoate II
-0.0892353	0.030341	0.00327075	0.00844065	PWY-5667	CDP-diacylglycerol biosynthesis I	PWY-5667 - CDP-diacylglycerol biosynthesis I
-0.0892353	0.030341	0.00327075	0.00844065	PWY0-1319	CDP-diacylglycerol biosynthesis II	PWY0-1319 - CDP-diacylglycerol biosynthesis II
0.751931	0.256123	0.00332671	0.00849372	METH-ACETATE-PWY	methanogenesis from acetate	METH-ACETATE-PWY - methanogenesis from acetate
-0.682804	0.235008	0.00366717	0.00926443	PWY-6901	superpathway of glucose and xylose degradation	PWY-6901 - superpathway of glucose and xylose degradation
-1.10323	0.380494	0.00373802	0.00934504	P341-PWY	glycolysis V (Pyrococcus)	P341-PWY - glycolysis V (Pyrococcus)
1.43457	0.500631	0.00416334	0.0101021	SO4ASSIM-PWY	sulfate reduction I (assimilatory)	SO4ASSIM-PWY - sulfate reduction I (assimilatory)
-0.165526	0.0577708	0.0041671	0.0101021	PWY-3001	superpathway of L-isoleucine biosynthesis I	PWY-3001 - superpathway of L-isoleucine biosynthesis I
-0.303077	0.105642	0.00411908	0.0101021	GALACTUROCAT-PWY	D-galacturonate degradation I	GALACTUROCAT-PWY - D-galacturonate degradation I
-0.364878	0.129321	0.00478022	0.0114725	PYRIDNUCSAL-PWY	NAD salvage pathway I	PYRIDNUCSAL-PWY - NAD salvage pathway I
-0.152789	0.0554044	0.00582077	0.0137905	PWY-5121	superpathway of geranylgeranyl diphosphate biosynthesis II (via MEP)	PWY-5121 - superpathway of geranylgeranyl diphosphate biosynthesis II (via MEP)
-0.237131	0.0860585	0.00586098	0.0137905	PWY-621	sucrose degradation III (sucrose invertase)	PWY-621 - sucrose degradation III (sucrose invertase)
0.221637	0.080882	0.00613926	0.0143051	FERMENTATION-PWY	mixed acid fermentation	FERMENTATION-PWY - mixed acid fermentation
-0.237673	0.0870997	0.00635749	0.0146711	PWY-5104	L-isoleucine biosynthesis IV	PWY-5104 - L-isoleucine biosynthesis IV
-0.197148	0.0727131	0.00670162	0.0148989	NONMEVIPP-PWY	methylerythritol phosphate pathway I	NONMEVIPP-PWY - methylerythritol phosphate pathway I
-0.197148	0.0727131	0.00670162	0.0148989	PWY-7560	methylerythritol phosphate pathway II	PWY-7560 - methylerythritol phosphate pathway II
-0.223241	0.0823409	0.0067045	0.0148989	ILEUSYN-PWY	L-isoleucine biosynthesis I (from threonine)	ILEUSYN-PWY - L-isoleucine biosynthesis I (from threonine)
-0.223241	0.0823409	0.0067045	0.0148989	VALSYN-PWY	L-valine biosynthesis	VALSYN-PWY - L-valine biosynthesis
-0.206137	0.0765063	0.00705199	0.0155273	PWY0-1586	peptidoglycan maturation (meso-diaminopimelate containing)	PWY0-1586 - peptidoglycan maturation (meso-diaminopimelate containing)
-0.0841752	0.0314353	0.00741228	0.0160578	PWY-6121	5-aminoimidazole ribonucleotide biosynthesis I	PWY-6121 - 5-aminoimidazole ribonucleotide biosynthesis I
-0.236017	0.0881621	0.00742672	0.0160578	ARGSYN-PWY	L-arginine biosynthesis I (via L-ornithine)	ARGSYN-PWY - L-arginine biosynthesis I (via L-ornithine)
-0.23275	0.0870658	0.00751159	0.0160963	PWY-7400	L-arginine biosynthesis IV (archaebacteria)	PWY-7400 - L-arginine biosynthesis IV (archaebacteria)
0.663067	0.248467	0.00761611	0.0161758	PWY-7200	superpathway of pyrimidine deoxyribonucleoside salvage	PWY-7200 - superpathway of pyrimidine deoxyribonucleoside salvage
-0.447909	0.168174	0.00773608	0.0162865	PWY-5505	L-glutamate and L-glutamine biosynthesis	PWY-5505 - L-glutamate and L-glutamine biosynthesis
0.745351	0.281174	0.00802892	0.016456	PWY-7197	pyrimidine deoxyribonucleotide phosphorylation	PWY-7197 - pyrimidine deoxyribonucleotide phosphorylation
0.741661	0.280958	0.00829657	0.016456	PWY-7184	pyrimidine deoxyribonucleotides de novo biosynthesis I	PWY-7184 - pyrimidine deoxyribonucleotides de novo biosynthesis I
0.712768	0.268564	0.0079544	0.016456	PWY-7228	superpathway of guanosine nucleotides de novo biosynthesis I	PWY-7228 - superpathway of guanosine nucleotides de novo biosynthesis I
0.689537	0.260627	0.00815254	0.016456	PWY-6125	superpathway of guanosine nucleotides de novo biosynthesis II	PWY-6125 - superpathway of guanosine nucleotides de novo biosynthesis II
0.688253	0.259044	0.00788647	0.016456	PWY-7196	superpathway of pyrimidine ribonucleosides salvage	PWY-7196 - superpathway of pyrimidine ribonucleosides salvage
0.644114	0.243702	0.00821662	0.016456	PWY0-162	superpathway of pyrimidine ribonucleotides de novo biosynthesis	PWY0-162 - superpathway of pyrimidine ribonucleotides de novo biosynthesis
-0.203579	0.0770934	0.00827398	0.016456	COMPLETE-ARO-PWY	superpathway of aromatic amino acid biosynthesis	COMPLETE-ARO-PWY - superpathway of aromatic amino acid biosynthesis
-0.558652	0.212004	0.00841125	0.0165467	RHAMCAT-PWY	L-rhamnose degradation I	RHAMCAT-PWY - L-rhamnose degradation I
-0.202218	0.0770851	0.00870784	0.0169909	ARO-PWY	chorismate biosynthesis I	ARO-PWY - chorismate biosynthesis I
-0.205672	0.0791721	0.00938273	0.0181601	PWY-6737	starch degradation V	PWY-6737 - starch degradation V
0.617269	0.237997	0.0094976	0.0182354	PWY0-166	superpathway of pyrimidine deoxyribonucleotides de novo biosynthesis (E. coli)	PWY0-166 - superpathway of pyrimidine deoxyribonucleotides de novo biosynthesis (E. coli)
-0.21962	0.0848099	0.00960987	0.0183045	PWY-5101	L-isoleucine biosynthesis II	PWY-5101 - L-isoleucine biosynthesis II
0.586149	0.227587	0.0100096	0.0189158	PWY-841	superpathway of purine nucleotides de novo biosynthesis I	PWY-841 - superpathway of purine nucleotides de novo biosynthesis I
-0.0863639	0.0339789	0.0110318	0.0206846	PHOSLIPSYN-PWY	superpathway of phospholipid biosynthesis I (bacteria)	PHOSLIPSYN-PWY - superpathway of phospholipid biosynthesis I (bacteria)
1.19253	0.477261	0.0124653	0.0231913	SULFATE-CYS-PWY	superpathway of sulfate assimilation and cysteine biosynthesis	SULFATE-CYS-PWY - superpathway of sulfate assimilation and cysteine biosynthesis
-0.149533	0.0609944	0.0142228	0.0262575	PWY-7663	gondoate biosynthesis (anaerobic)	PWY-7663 - gondoate biosynthesis (anaerobic)
-0.101445	0.0414844	0.0144702	0.0265103	OANTIGEN-PWY	O-antigen building blocks biosynthesis (E. coli)	OANTIGEN-PWY - O-antigen building blocks biosynthesis (E. coli)
0.309597	0.127941	0.0155269	0.0280184	PWY-7220	adenosine deoxyribonucleotides de novo biosynthesis II	PWY-7220 - adenosine deoxyribonucleotides de novo biosynthesis II
0.309597	0.127941	0.0155269	0.0280184	PWY-7222	guanosine deoxyribonucleotides de novo biosynthesis II	PWY-7222 - guanosine deoxyribonucleotides de novo biosynthesis II
0.497346	0.205882	0.0157056	0.0280252	PWY-7187	pyrimidine deoxyribonucleotides de novo biosynthesis II	PWY-7187 - pyrimidine deoxyribonucleotides de novo biosynthesis II
-0.587364	0.243282	0.0157642	0.0280252	FUC-RHAMCAT-PWY	superpathway of fucose and rhamnose degradation	FUC-RHAMCAT-PWY - superpathway of fucose and rhamnose degradation
-0.273387	0.113459	0.0159719	0.0281858	ARGSYNBSUB-PWY	L-arginine biosynthesis II (acetyl cycle)	ARGSYNBSUB-PWY - L-arginine biosynthesis II (acetyl cycle)
0.525454	0.22421	0.0190999	0.0334597	DENOVOPURINE2-PWY	superpathway of purine nucleotides de novo biosynthesis II	DENOVOPURINE2-PWY - superpathway of purine nucleotides de novo biosynthesis II
0.279944	0.120646	0.0203203	0.0353397	PWY-5484	glycolysis II (from fructose 6-phosphate)	PWY-5484 - glycolysis II (from fructose 6-phosphate)
-0.150333	0.0655691	0.0218629	0.0372135	PWY-6163	chorismate biosynthesis from 3-dehydroquinate	PWY-6163 - chorismate biosynthesis from 3-dehydroquinate
-0.394975	0.171887	0.0215688	0.0372135	PWY-5509	adenosylcobalamin biosynthesis from cobyrinate a,c-diamide I	PWY-5509 - adenosylcobalamin biosynthesis from cobyrinate a,c-diamide I
-1.51733	0.661662	0.0218363	0.0372135	PWY-5705	allantoin degradation to glyoxylate III	PWY-5705 - allantoin degradation to glyoxylate III
-0.391531	0.171226	0.0222174	0.0375505	PWY-6269	adenosylcobalamin salvage from cobinamide II	PWY-6269 - adenosylcobalamin salvage from cobinamide II
-0.200478	0.0878033	0.022415	0.0376196	BRANCHED-CHAIN-AA-SYN-PWY	superpathway of branched amino acid biosynthesis	BRANCHED-CHAIN-AA-SYN-PWY - superpathway of branched amino acid biosynthesis
-0.210973	0.094086	0.0249394	0.0413022	PWY-5103	L-isoleucine biosynthesis III	PWY-5103 - L-isoleucine biosynthesis III
-0.72018	0.321205	0.0249534	0.0413022	P125-PWY	superpathway of (R,R)-butanediol biosynthesis	P125-PWY - superpathway of (R,R)-butanediol biosynthesis
0.291726	0.132753	0.0279842	0.0456885	PWY-5695	urate biosynthesis/inosine 5'-phosphate degradation	PWY-5695 - urate biosynthesis/inosine 5'-phosphate degradation
-0.369578	0.168053	0.0278654	0.0456885	COBALSYN-PWY	adenosylcobalamin salvage from cobinamide I	COBALSYN-PWY - adenosylcobalamin salvage from cobinamide I

## Sheet: pathsDESeqPWDBAkkvPWDB
log2fc	SE log2fc	p	padj	EC	description	combinedlabel
33.4757	1.77868	5.12427e-79	1.22982e-76	PWY0-1241	ADP-L-glycero-&beta;-D-manno-heptose biosynthesis	PWY0-1241 - ADP-L-glycero-&beta;-D-manno-heptose biosynthesis
28.4889	1.80932	7.36098e-56	8.83318e-54	PYRIDOXSYN-PWY	pyridoxal 5'-phosphate biosynthesis I	PYRIDOXSYN-PWY - pyridoxal 5'-phosphate biosynthesis I
26.9106	1.81641	1.16677e-49	9.33414e-48	GLUCOSE1PMETAB-PWY	glucose and glucose-1-phosphate degradation	GLUCOSE1PMETAB-PWY - glucose and glucose-1-phosphate degradation
-38.4098	2.61879	1.0492e-48	6.29518e-47	PWY-6749	CMP-legionaminate biosynthesis I	PWY-6749 - CMP-legionaminate biosynthesis I
23.2568	1.64332	1.80661e-45	8.67171e-44	PRPP-PWY	superpathway of histidine, purine, and pyrimidine biosynthesis	PRPP-PWY - superpathway of histidine, purine, and pyrimidine biosynthesis
21.4441	1.55015	1.60027e-43	6.40107e-42	PWY-5345	superpathway of L-methionine biosynthesis (by sulfhydrylation)	PWY-5345 - superpathway of L-methionine biosynthesis (by sulfhydrylation)
25.7651	1.90414	1.02494e-41	3.51407e-40	PWY0-845	superpathway of pyridoxal 5'-phosphate biosynthesis and salvage	PWY0-845 - superpathway of pyridoxal 5'-phosphate biosynthesis and salvage
21.5717	1.63439	8.93188e-40	2.67956e-38	PWY-7211	superpathway of pyrimidine deoxyribonucleotides de novo biosynthesis	PWY-7211 - superpathway of pyrimidine deoxyribonucleotides de novo biosynthesis
-1.59965	0.510191	0.00171624	0.0457665	HSERMETANA-PWY	L-methionine biosynthesis III	HSERMETANA-PWY - L-methionine biosynthesis III

## Sheet: pathsDESeqPWDBvPWD
log2fc	SE log2fc	p	padj	EC	description	combinedlabel
0.769706	0.186723	3.7531e-05	0.00294287	PWY-6700	queuosine biosynthesis	PWY-6700 - queuosine biosynthesis
-1.43072	0.352383	4.90478e-05	0.00294287	PWY-6396	superpathway of 2,3-butanediol biosynthesis	PWY-6396 - superpathway of 2,3-butanediol biosynthesis
-1.55382	0.366335	2.22015e-05	0.00294287	ARGORNPROST-PWY	arginine, ornithine and proline interconversion	ARGORNPROST-PWY - arginine, ornithine and proline interconversion
-1.98022	0.473484	2.8865e-05	0.00294287	P341-PWY	glycolysis V (Pyrococcus)	P341-PWY - glycolysis V (Pyrococcus)
-1.38806	0.361832	0.000124949	0.00420603	RUMP-PWY	formaldehyde oxidation I	RUMP-PWY - formaldehyde oxidation I
-1.46162	0.372877	8.86108e-05	0.00420603	PWY-1861	formaldehyde assimilation II (RuMP Cycle)	PWY-1861 - formaldehyde assimilation II (RuMP Cycle)
-1.52609	0.39776	0.000124696	0.00420603	P125-PWY	superpathway of (R,R)-butanediol biosynthesis	P125-PWY - superpathway of (R,R)-butanediol biosynthesis
-1.66635	0.439674	0.000150671	0.00420603	PWY-7332	superpathway of UDP-N-acetylglucosamine-derived O-antigen building blocks biosynthesis	PWY-7332 - superpathway of UDP-N-acetylglucosamine-derived O-antigen building blocks biosynthesis
-3.12535	0.827124	0.000157726	0.00420603	PWY-5705	allantoin degradation to glyoxylate III	PWY-5705 - allantoin degradation to glyoxylate III
-2.12258	0.570095	0.000196716	0.00472118	LACTOSECAT-PWY	lactose and galactose degradation I	LACTOSECAT-PWY - lactose and galactose degradation I

## Sheet: pathsDESeqPWDvB6
log2fc	SE log2fc	p	padj	EC	description	combinedlabel
-30	1.71235	1.0123e-68	2.42953e-66	PWY-5345	superpathway of L-methionine biosynthesis (by sulfhydrylation)	PWY-5345 - superpathway of L-methionine biosynthesis (by sulfhydrylation)
-30	1.81547	2.43857e-61	2.92629e-59	PWY-7211	superpathway of pyrimidine deoxyribonucleotides de novo biosynthesis	PWY-7211 - superpathway of pyrimidine deoxyribonucleotides de novo biosynthesis
-30	1.8269	1.34697e-60	1.07758e-58	PRPP-PWY	superpathway of histidine, purine, and pyrimidine biosynthesis	PRPP-PWY - superpathway of histidine, purine, and pyrimidine biosynthesis
-14.7272	0.91175	1.08827e-58	6.52959e-57	PWY0-1261	anhydromuropeptides recycling	PWY0-1261 - anhydromuropeptides recycling
-12.5921	0.79543	1.91351e-56	9.18486e-55	PWY0-1479	tRNA processing	PWY0-1479 - tRNA processing
-11.9475	0.833481	1.3338e-46	5.33521e-45	PWY-6263	superpathway of menaquinol-8 biosynthesis II	PWY-6263 - superpathway of menaquinol-8 biosynthesis II
13.8941	1.10573	3.26568e-36	1.11966e-34	PWY-7377	cob(II)yrinate a,c-diamide biosynthesis I (early cobalt insertion)	PWY-7377 - cob(II)yrinate a,c-diamide biosynthesis I (early cobalt insertion)
14.7051	1.19233	6.00836e-35	1.80251e-33	PWY-7013	L-1,2-propanediol degradation	PWY-7013 - L-1,2-propanediol degradation
-8.65296	0.747202	5.17602e-31	1.38027e-29	PWY-7090	UDP-2,3-diacetamido-2,3-dideoxy-&alpha;-D-mannuronate biosynthesis	PWY-7090 - UDP-2,3-diacetamido-2,3-dideoxy-&alpha;-D-mannuronate biosynthesis
13.5854	1.17476	6.24183e-31	1.49804e-29	PWY-5676	acetyl-CoA fermentation to butanoate II	PWY-5676 - acetyl-CoA fermentation to butanoate II
-12.3593	1.07841	2.0784e-30	4.53468e-29	CODH-PWY	reductive acetyl coenzyme A pathway	CODH-PWY - reductive acetyl coenzyme A pathway
12.2747	1.1188	5.25288e-28	1.05058e-26	PWY-7456	mannan degradation	PWY-7456 - mannan degradation
11.784	1.15818	2.57415e-24	4.75228e-23	REDCITCYC	TCA cycle VIII (helicobacter)	REDCITCYC - TCA cycle VIII (helicobacter)
-10.4742	1.05154	2.26136e-23	3.87662e-22	PWY-7371	1,4-dihydroxy-6-naphthoate biosynthesis II	PWY-7371 - 1,4-dihydroxy-6-naphthoate biosynthesis II
1.01666	0.103208	6.81406e-23	1.09025e-21	PWY-6163	chorismate biosynthesis from 3-dehydroquinate	PWY-6163 - chorismate biosynthesis from 3-dehydroquinate
0.769409	0.0792657	2.82316e-22	4.23475e-21	DTDPRHAMSYN-PWY	dTDP-L-rhamnose biosynthesis I	DTDPRHAMSYN-PWY - dTDP-L-rhamnose biosynthesis I
3.72337	0.385345	4.35445e-22	6.14746e-21	P4-PWY	superpathway of L-lysine, L-threonine and L-methionine biosynthesis I	P4-PWY - superpathway of L-lysine, L-threonine and L-methionine biosynthesis I
11.114	1.17247	2.56275e-21	3.417e-20	PWY-6590	superpathway of Clostridium acetobutylicum acidogenic fermentation	PWY-6590 - superpathway of Clostridium acetobutylicum acidogenic fermentation
3.96604	0.422516	6.1893e-21	7.81807e-20	PWY0-781	aspartate superpathway	PWY0-781 - aspartate superpathway
-6.64501	0.711355	9.512e-21	1.14144e-19	LACTOSECAT-PWY	lactose and galactose degradation I	LACTOSECAT-PWY - lactose and galactose degradation I
10.7624	1.16998	3.62114e-20	4.13844e-19	CENTFERM-PWY	pyruvate fermentation to butanoate	CENTFERM-PWY - pyruvate fermentation to butanoate
2.88679	0.316063	6.62753e-20	7.23003e-19	TEICHOICACID-PWY	teichoic acid (poly-glycerol) biosynthesis	TEICHOICACID-PWY - teichoic acid (poly-glycerol) biosynthesis
4.43468	0.491699	1.89652e-19	1.97897e-18	PWY-5347	superpathway of L-methionine biosynthesis (transsulfuration)	PWY-5347 - superpathway of L-methionine biosynthesis (transsulfuration)
4.57695	0.521848	1.77625e-18	1.75102e-17	MET-SAM-PWY	superpathway of S-adenosyl-L-methionine biosynthesis	MET-SAM-PWY - superpathway of S-adenosyl-L-methionine biosynthesis
1.06337	0.121283	1.82398e-18	1.75102e-17	ARO-PWY	chorismate biosynthesis I	ARO-PWY - chorismate biosynthesis I
4.6624	0.539692	5.66994e-18	5.23379e-17	HOMOSER-METSYN-PWY	L-methionine biosynthesis I	HOMOSER-METSYN-PWY - L-methionine biosynthesis I
10.0239	1.16583	8.1033e-18	7.20293e-17	FAO-PWY	fatty acid &beta;-oxidation I	FAO-PWY - fatty acid &beta;-oxidation I
9.9619	1.16354	1.11223e-17	9.53339e-17	PWY-5177	glutaryl-CoA degradation	PWY-5177 - glutaryl-CoA degradation
1.03327	0.121281	1.60011e-17	1.32423e-16	COMPLETE-ARO-PWY	superpathway of aromatic amino acid biosynthesis	COMPLETE-ARO-PWY - superpathway of aromatic amino acid biosynthesis
2.3849	0.300176	1.94213e-15	1.5537e-14	SALVADEHYPOX-PWY	adenosine nucleotides degradation II	SALVADEHYPOX-PWY - adenosine nucleotides degradation II
0.853902	0.107947	2.56669e-15	1.98711e-14	PWY-6897	thiamin salvage II	PWY-6897 - thiamin salvage II
0.657039	0.0844774	7.38585e-15	5.53939e-14	PWY-7539	6-hydroxymethyl-dihydropterin diphosphate biosynthesis III (Chlamydia)	PWY-7539 - 6-hydroxymethyl-dihydropterin diphosphate biosynthesis III (Chlamydia)
2.04567	0.264338	1.00337e-14	7.2972e-14	COBALSYN-PWY	adenosylcobalamin salvage from cobinamide I	COBALSYN-PWY - adenosylcobalamin salvage from cobinamide I
2.90647	0.380544	2.21174e-14	1.56123e-13	PWY-6588	pyruvate fermentation to acetone	PWY-6588 - pyruvate fermentation to acetone
2.04378	0.269319	3.23202e-14	2.21624e-13	PWY-6269	adenosylcobalamin salvage from cobinamide II	PWY-6269 - adenosylcobalamin salvage from cobinamide II
2.04801	0.270358	3.58633e-14	2.39089e-13	PWY-5509	adenosylcobalamin biosynthesis from cobyrinate a,c-diamide I	PWY-5509 - adenosylcobalamin biosynthesis from cobyrinate a,c-diamide I
-4.11232	0.564518	3.22518e-13	2.09201e-12	P461-PWY	hexitol fermentation to lactate, formate, ethanol and acetate	P461-PWY - hexitol fermentation to lactate, formate, ethanol and acetate
-0.35662	0.0492791	4.59564e-13	2.90251e-12	PWY-6121	5-aminoimidazole ribonucleotide biosynthesis I	PWY-6121 - 5-aminoimidazole ribonucleotide biosynthesis I
1.26054	0.174314	4.77976e-13	2.94139e-12	PWY-7242	D-fructuronate degradation	PWY-7242 - D-fructuronate degradation
1.78153	0.251599	1.43263e-12	8.59578e-12	PWY-6353	purine nucleotides degradation II (aerobic)	PWY-6353 - purine nucleotides degradation II (aerobic)
0.579322	0.0823254	1.9646e-12	1.15001e-11	NONOXIPENT-PWY	pentose phosphate pathway (non-oxidative branch)	NONOXIPENT-PWY - pentose phosphate pathway (non-oxidative branch)
2.70027	0.384836	2.27198e-12	1.29827e-11	FUC-RHAMCAT-PWY	superpathway of fucose and rhamnose degradation	FUC-RHAMCAT-PWY - superpathway of fucose and rhamnose degradation
0.465589	0.0685297	1.09088e-11	6.08861e-11	CALVIN-PWY	Calvin-Benson-Bassham cycle	CALVIN-PWY - Calvin-Benson-Bassham cycle
20.8425	3.07078	1.14197e-11	6.22893e-11	PWY-6749	CMP-legionaminate biosynthesis I	PWY-6749 - CMP-legionaminate biosynthesis I
-0.360411	0.0535494	1.69137e-11	8.82454e-11	PWY-6122	5-aminoimidazole ribonucleotide biosynthesis II	PWY-6122 - 5-aminoimidazole ribonucleotide biosynthesis II
-0.360411	0.0535494	1.69137e-11	8.82454e-11	PWY-6277	superpathway of 5-aminoimidazole ribonucleotide biosynthesis	PWY-6277 - superpathway of 5-aminoimidazole ribonucleotide biosynthesis
0.76697	0.114358	1.99038e-11	9.95192e-11	NONMEVIPP-PWY	methylerythritol phosphate pathway I	NONMEVIPP-PWY - methylerythritol phosphate pathway I
0.76697	0.114358	1.99038e-11	9.95192e-11	PWY-7560	methylerythritol phosphate pathway II	PWY-7560 - methylerythritol phosphate pathway II
0.577217	0.0872617	3.72096e-11	1.82251e-10	PWY-6507	4-deoxy-L-threo-hex-4-enopyranuronate degradation	PWY-6507 - 4-deoxy-L-threo-hex-4-enopyranuronate degradation
0.6705	0.101774	4.45314e-11	2.13751e-10	PWY-7111	pyruvate fermentation to isobutanol (engineered)	PWY-7111 - pyruvate fermentation to isobutanol (engineered)
1.09201	0.166137	4.93224e-11	2.32106e-10	GALACTUROCAT-PWY	D-galacturonate degradation I	GALACTUROCAT-PWY - D-galacturonate degradation I
-0.319558	0.0493236	9.24525e-11	4.26704e-10	COA-PWY	coenzyme A biosynthesis I	COA-PWY - coenzyme A biosynthesis I
1.36217	0.210448	9.62606e-11	4.35897e-10	PWY-5188	tetrapyrrole biosynthesis I (from glutamate)	PWY-5188 - tetrapyrrole biosynthesis I (from glutamate)
1.38381	0.214519	1.11302e-10	4.94676e-10	PWY-5189	tetrapyrrole biosynthesis II (from glycine)	PWY-5189 - tetrapyrrole biosynthesis II (from glycine)
-0.795785	0.126264	2.9275e-10	1.27745e-09	GLCMANNANAUT-PWY	superpathway of N-acetylglucosamine, N-acetylmannosamine and N-acetylneuraminate degradation	GLCMANNANAUT-PWY - superpathway of N-acetylglucosamine, N-acetylmannosamine and N-acetylneuraminate degradation
0.538657	0.0871475	6.37057e-10	2.73024e-09	PWY-5121	superpathway of geranylgeranyl diphosphate biosynthesis II (via MEP)	PWY-5121 - superpathway of geranylgeranyl diphosphate biosynthesis II (via MEP)
8.01649	1.30171	7.34783e-10	3.09382e-09	GOLPDLCAT-PWY	superpathway of glycerol degradation to 1,3-propanediol	GOLPDLCAT-PWY - superpathway of glycerol degradation to 1,3-propanediol
-0.300796	0.049339	1.08399e-09	4.48546e-09	PWY-6387	UDP-N-acetylmuramoyl-pentapeptide biosynthesis I (meso-diaminopimelate containing)	PWY-6387 - UDP-N-acetylmuramoyl-pentapeptide biosynthesis I (meso-diaminopimelate containing)
0.646759	0.10662	1.31116e-09	5.33353e-09	PWY-5973	cis-vaccenate biosynthesis	PWY-5973 - cis-vaccenate biosynthesis
2.01933	0.334509	1.57315e-09	6.29262e-09	RHAMCAT-PWY	L-rhamnose degradation I	RHAMCAT-PWY - L-rhamnose degradation I
1.00608	0.166845	1.6394e-09	6.45008e-09	GALACT-GLUCUROCAT-PWY	superpathway of hexuronide and hexuronate degradation	GALACT-GLUCUROCAT-PWY - superpathway of hexuronide and hexuronate degradation
-0.291312	0.0483537	1.69533e-09	6.56255e-09	PEPTIDOGLYCANSYN-PWY	peptidoglycan biosynthesis I (meso-diaminopimelate containing)	PEPTIDOGLYCANSYN-PWY - peptidoglycan biosynthesis I (meso-diaminopimelate containing)
-2.11778	0.352912	1.96256e-09	7.47642e-09	PWY-5384	sucrose degradation IV (sucrose phosphorylase)	PWY-5384 - sucrose degradation IV (sucrose phosphorylase)
-0.300029	0.0502542	2.36908e-09	8.88405e-09	PWY-6385	peptidoglycan biosynthesis III (mycobacteria)	PWY-6385 - peptidoglycan biosynthesis III (mycobacteria)
0.584538	0.0991855	3.78369e-09	1.39706e-08	PWY-6147	6-hydroxymethyl-dihydropterin diphosphate biosynthesis I	PWY-6147 - 6-hydroxymethyl-dihydropterin diphosphate biosynthesis I
-0.312524	0.0531701	4.15732e-09	1.51175e-08	PWY-7221	guanosine ribonucleotides de novo biosynthesis	PWY-7221 - guanosine ribonucleotides de novo biosynthesis
1.01509	0.173248	4.65248e-09	1.66656e-08	GLUCUROCAT-PWY	superpathway of &beta;-D-glucuronide and D-glucuronate degradation	GLUCUROCAT-PWY - superpathway of &beta;-D-glucuronide and D-glucuronate degradation
1.97599	0.340576	6.55696e-09	2.31422e-08	PWY-6608	guanosine nucleotides degradation III	PWY-6608 - guanosine nucleotides degradation III
-2.55408	0.441167	7.06468e-09	2.45728e-08	PWY-7184	pyrimidine deoxyribonucleotides de novo biosynthesis I	PWY-7184 - pyrimidine deoxyribonucleotides de novo biosynthesis I
-1.85273	0.323286	9.98763e-09	3.42433e-08	PWY-7187	pyrimidine deoxyribonucleotides de novo biosynthesis II	PWY-7187 - pyrimidine deoxyribonucleotides de novo biosynthesis II
-2.52423	0.441486	1.08052e-08	3.65247e-08	PWY-7197	pyrimidine deoxyribonucleotide phosphorylation	PWY-7197 - pyrimidine deoxyribonucleotide phosphorylation
-0.324955	0.0570477	1.22503e-08	4.08343e-08	PWY-7208	superpathway of pyrimidine nucleobases salvage	PWY-7208 - superpathway of pyrimidine nucleobases salvage
-0.265225	0.0467864	1.43762e-08	4.72643e-08	PWY-6386	UDP-N-acetylmuramoyl-pentapeptide biosynthesis II (lysine-containing)	PWY-6386 - UDP-N-acetylmuramoyl-pentapeptide biosynthesis II (lysine-containing)
1.12821	0.203301	2.86578e-08	9.29441e-08	PYRIDNUCSAL-PWY	NAD salvage pathway I	PYRIDNUCSAL-PWY - NAD salvage pathway I
-2.3323	0.421742	3.19917e-08	1.02374e-07	PWY-7228	superpathway of guanosine nucleotides de novo biosynthesis I	PWY-7228 - superpathway of guanosine nucleotides de novo biosynthesis I
0.756112	0.136888	3.32129e-08	1.04883e-07	PWY-7400	L-arginine biosynthesis IV (archaebacteria)	PWY-7400 - L-arginine biosynthesis IV (archaebacteria)
0.764611	0.13861	3.46237e-08	1.07918e-07	ARGSYN-PWY	L-arginine biosynthesis I (via L-ornithine)	ARGSYN-PWY - L-arginine biosynthesis I (via L-ornithine)
3.03417	0.550481	3.55064e-08	1.09251e-07	PWY-5022	4-aminobutanoate degradation V	PWY-5022 - 4-aminobutanoate degradation V
-0.30854	0.0567596	5.45182e-08	1.65625e-07	PWY-6123	inosine-5'-phosphate biosynthesis I	PWY-6123 - inosine-5'-phosphate biosynthesis I
4.11945	0.760914	6.16958e-08	1.80573e-07	GALACTARDEG-PWY	D-galactarate degradation I	GALACTARDEG-PWY - D-galactarate degradation I
4.11945	0.760914	6.16958e-08	1.80573e-07	GLUCARGALACTSUPER-PWY	superpathway of D-glucarate and D-galactarate degradation	GLUCARGALACTSUPER-PWY - superpathway of D-glucarate and D-galactarate degradation
-1.34476	0.248338	6.12767e-08	1.80573e-07	POLYISOPRENSYN-PWY	polyisoprenoid biosynthesis (E. coli)	POLYISOPRENSYN-PWY - polyisoprenoid biosynthesis (E. coli)
-2.01376	0.373743	7.12139e-08	2.0592e-07	PWY0-166	superpathway of pyrimidine deoxyribonucleotides de novo biosynthesis (E. coli)	PWY0-166 - superpathway of pyrimidine deoxyribonucleotides de novo biosynthesis (E. coli)
-2.19527	0.40929	8.15779e-08	2.3308e-07	PWY-6125	superpathway of guanosine nucleotides de novo biosynthesis II	PWY-6125 - superpathway of guanosine nucleotides de novo biosynthesis II
2.25423	0.422349	9.43067e-08	2.66278e-07	P164-PWY	purine nucleobases degradation I (anaerobic)	P164-PWY - purine nucleobases degradation I (anaerobic)
-0.33863	0.0636904	1.05602e-07	2.94703e-07	GLUCONEO-PWY	gluconeogenesis I	GLUCONEO-PWY - gluconeogenesis I
-7.51751	1.4164	1.11159e-07	3.06645e-07	PWY-7374	1,4-dihydroxy-6-naphthoate biosynthesis I	PWY-7374 - 1,4-dihydroxy-6-naphthoate biosynthesis I
-2.13857	0.406802	1.46404e-07	3.99284e-07	PWY-7196	superpathway of pyrimidine ribonucleosides salvage	PWY-7196 - superpathway of pyrimidine ribonucleosides salvage
3.96563	0.759471	1.77416e-07	4.78425e-07	GLUCARDEG-PWY	D-glucarate degradation I	GLUCARDEG-PWY - D-glucarate degradation I
3.46128	0.666136	2.03555e-07	5.39811e-07	PWY-5304	superpathway of sulfur oxidation (Acidianus ambivalens)	PWY-5304 - superpathway of sulfur oxidation (Acidianus ambivalens)
0.807828	0.1555	2.04678e-07	5.39811e-07	HISTSYN-PWY	L-histidine biosynthesis	HISTSYN-PWY - L-histidine biosynthesis
-1.85558	0.357412	2.08361e-07	5.4355e-07	PWY-841	superpathway of purine nucleotides de novo biosynthesis I	PWY-841 - superpathway of purine nucleotides de novo biosynthesis I
-1.96922	0.382726	2.67171e-07	6.89474e-07	PWY0-162	superpathway of pyrimidine ribonucleotides de novo biosynthesis	PWY0-162 - superpathway of pyrimidine ribonucleotides de novo biosynthesis
0.628981	0.12243	2.7845e-07	7.10936e-07	DAPLYSINESYN-PWY	L-lysine biosynthesis I	DAPLYSINESYN-PWY - L-lysine biosynthesis I
2.45947	0.480756	3.12343e-07	7.89077e-07	PWY-6478	GDP-D-glycero-&alpha;-D-manno-heptose biosynthesis	PWY-6478 - GDP-D-glycero-&alpha;-D-manno-heptose biosynthesis
0.905428	0.178345	3.83803e-07	9.59508e-07	ARGSYNBSUB-PWY	L-arginine biosynthesis II (acetyl cycle)	ARGSYNBSUB-PWY - L-arginine biosynthesis II (acetyl cycle)
0.382915	0.0754591	3.88564e-07	9.61395e-07	PANTO-PWY	phosphopantothenate biosynthesis I	PANTO-PWY - phosphopantothenate biosynthesis I
-0.476958	0.0941257	4.03607e-07	9.88426e-07	UDPNAGSYN-PWY	UDP-N-acetyl-D-glucosamine biosynthesis I	UDPNAGSYN-PWY - UDP-N-acetyl-D-glucosamine biosynthesis I
-0.370663	0.0736177	4.77939e-07	1.15864e-06	PWY-7229	superpathway of adenosine nucleotides de novo biosynthesis I	PWY-7229 - superpathway of adenosine nucleotides de novo biosynthesis I
3.76221	0.748769	5.04687e-07	1.19926e-06	P162-PWY	L-glutamate degradation V (via hydroxyglutarate)	P162-PWY - L-glutamate degradation V (via hydroxyglutarate)
0.481818	0.095891	5.04362e-07	1.19926e-06	PWY-7663	gondoate biosynthesis (anaerobic)	PWY-7663 - gondoate biosynthesis (anaerobic)
1.31649	0.264299	6.32329e-07	1.48783e-06	PWY-5505	L-glutamate and L-glutamine biosynthesis	PWY-5505 - L-glutamate and L-glutamine biosynthesis
-1.75195	0.352118	6.50926e-07	1.51672e-06	DENOVOPURINE2-PWY	superpathway of purine nucleotides de novo biosynthesis II	DENOVOPURINE2-PWY - superpathway of purine nucleotides de novo biosynthesis II
-1.93461	0.390168	7.10713e-07	1.64011e-06	PWY-7200	superpathway of pyrimidine deoxyribonucleoside salvage	PWY-7200 - superpathway of pyrimidine deoxyribonucleoside salvage
-0.20345	0.0413514	8.65294e-07	1.97782e-06	PWY-7219	adenosine ribonucleotides de novo biosynthesis	PWY-7219 - adenosine ribonucleotides de novo biosynthesis
1.0768	0.220464	1.03839e-06	2.35108e-06	GLUTORN-PWY	L-ornithine biosynthesis	GLUTORN-PWY - L-ornithine biosynthesis
-1.81	0.37079	1.05299e-06	2.36186e-06	PWY-2941	L-lysine biosynthesis II	PWY-2941 - L-lysine biosynthesis II
2.00511	0.41331	1.22624e-06	2.72498e-06	FUCCAT-PWY	fucose degradation	FUCCAT-PWY - fucose degradation
-0.300932	0.0631977	1.91915e-06	4.22565e-06	PWY-6151	S-adenosyl-L-methionine cycle I	PWY-6151 - S-adenosyl-L-methionine cycle I
0.590192	0.124439	2.10764e-06	4.59849e-06	PWY-6737	starch degradation V	PWY-6737 - starch degradation V
1.59478	0.340989	2.91225e-06	6.29675e-06	PWY-7315	dTDP-N-acetylthomosamine biosynthesis	PWY-7315 - dTDP-N-acetylthomosamine biosynthesis
-1.23102	0.264319	3.20319e-06	6.86398e-06	P124-PWY	Bifidobacterium shunt	P124-PWY - Bifidobacterium shunt
-0.453855	0.0996462	5.2468e-06	1.11437e-05	PWY-6126	superpathway of adenosine nucleotides de novo biosynthesis II	PWY-6126 - superpathway of adenosine nucleotides de novo biosynthesis II
0.672316	0.147877	5.45593e-06	1.14862e-05	PWY-5103	L-isoleucine biosynthesis III	PWY-5103 - L-isoleucine biosynthesis III
-1.07656	0.237638	5.89208e-06	1.22965e-05	P161-PWY	acetylene degradation	P161-PWY - acetylene degradation
-0.191023	0.0423421	6.43958e-06	1.33233e-05	ANAGLYCOLYSIS-PWY	glycolysis III (from glucose)	ANAGLYCOLYSIS-PWY - glycolysis III (from glucose)
0.61179	0.136889	7.85004e-06	1.61027e-05	PWY-5104	L-isoleucine biosynthesis IV	PWY-5104 - L-isoleucine biosynthesis IV
-4.78265	1.07689	8.94735e-06	1.8198e-05	TCA	TCA cycle I (prokaryotic)	TCA - TCA cycle I (prokaryotic)
-0.435255	0.0991751	1.14002e-05	2.2992e-05	PWY0-1298	superpathway of pyrimidine deoxyribonucleosides degradation	PWY0-1298 - superpathway of pyrimidine deoxyribonucleosides degradation
0.725534	0.165926	1.22756e-05	2.45512e-05	TRPSYN-PWY	L-tryptophan biosynthesis	TRPSYN-PWY - L-tryptophan biosynthesis
-4.70134	1.0796	1.33258e-05	2.64314e-05	P23-PWY	reductive TCA cycle I	P23-PWY - reductive TCA cycle I
0.19102	0.0441268	1.49863e-05	2.94812e-05	ASPASN-PWY	superpathway of L-aspartate and L-asparagine biosynthesis	ASPASN-PWY - superpathway of L-aspartate and L-asparagine biosynthesis
7.7153	1.8052	1.92058e-05	3.74747e-05	PWY-5677	succinate fermentation to butanoate	PWY-5677 - succinate fermentation to butanoate
3.19467	0.755473	2.35048e-05	4.54932e-05	SULFATE-CYS-PWY	superpathway of sulfate assimilation and cysteine biosynthesis	SULFATE-CYS-PWY - superpathway of sulfate assimilation and cysteine biosynthesis
-1.27401	0.303064	2.62516e-05	5.0403e-05	P122-PWY	heterolactic fermentation	P122-PWY - heterolactic fermentation
0.559091	0.133285	2.73217e-05	5.20413e-05	PWY-5101	L-isoleucine biosynthesis II	PWY-5101 - L-isoleucine biosynthesis II
-3.46554	0.829095	2.91634e-05	5.51119e-05	PWY-6628	superpathway of L-phenylalanine biosynthesis	PWY-6628 - superpathway of L-phenylalanine biosynthesis
-3.40456	0.828921	4.00457e-05	7.50856e-05	PWY-6630	superpathway of L-tyrosine biosynthesis	PWY-6630 - superpathway of L-tyrosine biosynthesis
3.25568	0.798802	4.58749e-05	8.53487e-05	SO4ASSIM-PWY	sulfate reduction I (assimilatory)	SO4ASSIM-PWY - sulfate reduction I (assimilatory)
0.525235	0.129406	4.93242e-05	9.03649e-05	ILEUSYN-PWY	L-isoleucine biosynthesis I (from threonine)	ILEUSYN-PWY - L-isoleucine biosynthesis I (from threonine)
0.525235	0.129406	4.93242e-05	9.03649e-05	VALSYN-PWY	L-valine biosynthesis	VALSYN-PWY - L-valine biosynthesis
-3.17246	0.791498	6.11911e-05	0.000111257	PWY-7003	glycerol degradation to butanol	PWY-7003 - glycerol degradation to butanol
-1.86541	0.468357	6.8084e-05	0.000122858	PWY-7234	inosine-5'-phosphate biosynthesis III	PWY-7234 - inosine-5'-phosphate biosynthesis III
0.547725	0.137993	7.21061e-05	0.000129145	BRANCHED-CHAIN-AA-SYN-PWY	superpathway of branched amino acid biosynthesis	BRANCHED-CHAIN-AA-SYN-PWY - superpathway of branched amino acid biosynthesis
2.17362	0.55722	9.58647e-05	0.000170426	P163-PWY	L-lysine fermentation to acetate and butanoate	P163-PWY - L-lysine fermentation to acetate and butanoate
-0.525367	0.135125	0.000101067	0.000178354	PWY-621	sucrose degradation III (sucrose invertase)	PWY-621 - sucrose degradation III (sucrose invertase)
0.517019	0.138047	0.000180211	0.000315699	GLYCOCAT-PWY	glycogen degradation I (bacterial)	GLYCOCAT-PWY - glycogen degradation I (bacterial)
-0.543413	0.145587	0.000189549	0.000329651	PWY0-1297	superpathway of purine deoxyribonucleosides degradation	PWY0-1297 - superpathway of purine deoxyribonucleosides degradation
0.305194	0.0823762	0.00021149	0.000362232	RIBOSYN2-PWY	flavin biosynthesis I (bacteria and plants)	RIBOSYN2-PWY - flavin biosynthesis I (bacteria and plants)
-0.176314	0.0476099	0.000212811	0.000362232	PWY-5667	CDP-diacylglycerol biosynthesis I	PWY-5667 - CDP-diacylglycerol biosynthesis I
-0.176314	0.0476099	0.000212811	0.000362232	PWY0-1319	CDP-diacylglycerol biosynthesis II	PWY0-1319 - CDP-diacylglycerol biosynthesis II
-0.205097	0.0562627	0.000267033	0.000451323	PWY-6317	galactose degradation I (Leloir pathway)	PWY-6317 - galactose degradation I (Leloir pathway)
-0.914094	0.253757	0.000315486	0.000529487	PWY-6471	peptidoglycan biosynthesis IV (Enterococcus faecium)	PWY-6471 - peptidoglycan biosynthesis IV (Enterococcus faecium)
-0.717028	0.200948	0.000359406	0.000594879	PWY-7220	adenosine deoxyribonucleotides de novo biosynthesis II	PWY-7220 - adenosine deoxyribonucleotides de novo biosynthesis II
-0.717028	0.200948	0.000359406	0.000594879	PWY-7222	guanosine deoxyribonucleotides de novo biosynthesis II	PWY-7222 - guanosine deoxyribonucleotides de novo biosynthesis II
3.01896	0.849423	0.000379226	0.000623385	P562-PWY	myo-inositol degradation I	P562-PWY - myo-inositol degradation I
-3.69357	1.04616	0.00041461	0.000676914	PWY-6969	TCA cycle V (2-oxoglutarate:ferredoxin oxidoreductase)	PWY-6969 - TCA cycle V (2-oxoglutarate:ferredoxin oxidoreductase)
0.330134	0.0935754	0.000418715	0.000678997	PYRIDNUCSYN-PWY	NAD biosynthesis I (from aspartate)	PYRIDNUCSYN-PWY - NAD biosynthesis I (from aspartate)
-1.04448	0.296961	0.000436057	0.000702374	PWY-6467	Kdo transfer to lipid IVA III (Chlamydia)	PWY-6467 - Kdo transfer to lipid IVA III (Chlamydia)
1.65337	0.47077	0.000444663	0.000711461	POLYAMINSYN3-PWY	superpathway of polyamine biosynthesis II	POLYAMINSYN3-PWY - superpathway of polyamine biosynthesis II
-1.02361	0.29215	0.00045881	0.000729234	PWY-1269	CMP-3-deoxy-D-manno-octulosonate biosynthesis I	PWY-1269 - CMP-3-deoxy-D-manno-octulosonate biosynthesis I
-0.706942	0.202058	0.000467523	0.000738194	P42-PWY	incomplete reductive TCA cycle	P42-PWY - incomplete reductive TCA cycle
-1.01599	0.295436	0.000583963	0.00091602	NAGLIPASYN-PWY	lipid IVA biosynthesis	NAGLIPASYN-PWY - lipid IVA biosynthesis
0.218022	0.0645295	0.000728472	0.00113528	PANTOSYN-PWY	pantothenate and coenzyme A biosynthesis I	PANTOSYN-PWY - pantothenate and coenzyme A biosynthesis I
-0.21759	0.0653361	0.000867448	0.00134315	PWY-5100	pyruvate fermentation to acetate and lactate II	PWY-5100 - pyruvate fermentation to acetate and lactate II
1.79997	0.559693	0.00129997	0.00199995	PWY-7332	superpathway of UDP-N-acetylglucosamine-derived O-antigen building blocks biosynthesis	PWY-7332 - superpathway of UDP-N-acetylglucosamine-derived O-antigen building blocks biosynthesis
-0.132091	0.0417075	0.0015398	0.00235383	PWY-5686	UMP biosynthesis	PWY-5686 - UMP biosynthesis
0.157193	0.0501239	0.00171218	0.00260078	1CMET2-PWY	N10-formyl-tetrahydrofolate biosynthesis	1CMET2-PWY - N10-formyl-tetrahydrofolate biosynthesis
-1.07464	0.369003	0.00358806	0.00541594	PWY-6901	superpathway of glucose and xylose degradation	PWY-6901 - superpathway of glucose and xylose degradation
1.29633	0.448342	0.0038356	0.0057534	PWY490-3	nitrate reduction VI (assimilatory)	PWY490-3 - nitrate reduction VI (assimilatory)
0.262086	0.0907884	0.00389214	0.00580195	PWY-3001	superpathway of L-isoleucine biosynthesis I	PWY-3001 - superpathway of L-isoleucine biosynthesis I
0.833886	0.301949	0.00575055	0.00851933	ARG+POLYAMINE-SYN	superpathway of arginine and polyamine biosynthesis	ARG+POLYAMINE-SYN - superpathway of arginine and polyamine biosynthesis
-1.27056	0.462637	0.00602649	0.00887336	HEMESYN2-PWY	heme biosynthesis II (anaerobic)	HEMESYN2-PWY - heme biosynthesis II (anaerobic)
-1.60726	0.586035	0.00609556	0.00892034	PWY-922	mevalonate pathway I	PWY-922 - mevalonate pathway I
1.27477	0.465914	0.00621789	0.0090442	ARGORNPROST-PWY	arginine, ornithine and proline interconversion	ARGORNPROST-PWY - arginine, ornithine and proline interconversion
-1.5207	0.556267	0.00626141	0.00905265	PWY-5910	superpathway of geranylgeranyldiphosphate biosynthesis I (via mevalonate)	PWY-5910 - superpathway of geranylgeranyldiphosphate biosynthesis I (via mevalonate)
0.887024	0.325731	0.00646568	0.00929199	POLYAMSYN-PWY	superpathway of polyamine biosynthesis I	POLYAMSYN-PWY - superpathway of polyamine biosynthesis I
0.38008	0.14297	0.00784968	0.0111771	SER-GLYSYN-PWY	superpathway of L-serine and glycine biosynthesis I	SER-GLYSYN-PWY - superpathway of L-serine and glycine biosynthesis I
-0.919724	0.346077	0.00787057	0.0111771	PWY-6545	pyrimidine deoxyribonucleotides de novo biosynthesis III	PWY-6545 - pyrimidine deoxyribonucleotides de novo biosynthesis III
-1.11534	0.422515	0.00829613	0.0114429	PWY-5845	superpathway of menaquinol-9 biosynthesis	PWY-5845 - superpathway of menaquinol-9 biosynthesis
-1.11534	0.422515	0.00829613	0.0114429	PWY-5850	superpathway of menaquinol-6 biosynthesis I	PWY-5850 - superpathway of menaquinol-6 biosynthesis I
-1.11534	0.422515	0.00829613	0.0114429	PWY-5896	superpathway of menaquinol-10 biosynthesis	PWY-5896 - superpathway of menaquinol-10 biosynthesis
-1.11822	0.422746	0.00816588	0.0114429	PWY-5860	superpathway of demethylmenaquinol-6 biosynthesis I	PWY-5860 - superpathway of demethylmenaquinol-6 biosynthesis I
-1.11822	0.422746	0.00816588	0.0114429	PWY-5862	superpathway of demethylmenaquinol-9 biosynthesis	PWY-5862 - superpathway of demethylmenaquinol-9 biosynthesis
1.58727	0.604623	0.00865906	0.0118753	PWY-6891	thiazole biosynthesis II (Bacillus)	PWY-6891 - thiazole biosynthesis II (Bacillus)
-0.558158	0.219709	0.0110712	0.0150971	P108-PWY	pyruvate fermentation to propanoate I	P108-PWY - pyruvate fermentation to propanoate I
-0.486373	0.196442	0.0132896	0.0180198	COLANSYN-PWY	colanic acid building blocks biosynthesis	COLANSYN-PWY - colanic acid building blocks biosynthesis
1.25572	0.509545	0.0137243	0.0184022	PWY-6895	superpathway of thiamin diphosphate biosynthesis II	PWY-6895 - superpathway of thiamin diphosphate biosynthesis II
-0.5617	0.227927	0.0137249	0.0184022	THISYN-PWY	superpathway of thiamin diphosphate biosynthesis I	THISYN-PWY - superpathway of thiamin diphosphate biosynthesis I
-2.04207	0.833713	0.0143108	0.0190811	PWY0-1061	superpathway of L-alanine biosynthesis	PWY0-1061 - superpathway of L-alanine biosynthesis
-0.488549	0.200863	0.0150052	0.0198965	PWY-5154	L-arginine biosynthesis III (via N-acetyl-L-citrulline)	PWY-5154 - L-arginine biosynthesis III (via N-acetyl-L-citrulline)
-1.74687	0.733031	0.0171683	0.0226395	FOLSYN-PWY	superpathway of tetrahydrofolate biosynthesis and salvage	FOLSYN-PWY - superpathway of tetrahydrofolate biosynthesis and salvage
-0.126512	0.053339	0.0176992	0.0232121	PHOSLIPSYN-PWY	superpathway of phospholipid biosynthesis I (bacteria)	PHOSLIPSYN-PWY - superpathway of phospholipid biosynthesis I (bacteria)
-1.76012	0.746054	0.0183125	0.0238859	PWY-6612	superpathway of tetrahydrofolate biosynthesis	PWY-6612 - superpathway of tetrahydrofolate biosynthesis
-0.934657	0.40136	0.0198736	0.0257819	METH-ACETATE-PWY	methanogenesis from acetate	METH-ACETATE-PWY - methanogenesis from acetate
-0.435341	0.189503	0.0216028	0.0278746	PWY-5484	glycolysis II (from fructose 6-phosphate)	PWY-5484 - glycolysis II (from fructose 6-phosphate)
-0.393353	0.172286	0.0224218	0.0287766	PWY-7323	superpathway of GDP-mannose-derived O-antigen building blocks biosynthesis	PWY-7323 - superpathway of GDP-mannose-derived O-antigen building blocks biosynthesis
1.34005	0.599804	0.0254739	0.0325198	P341-PWY	glycolysis V (Pyrococcus)	P341-PWY - glycolysis V (Pyrococcus)
-0.148502	0.0678517	0.0286237	0.0363476	PWY-2942	L-lysine biosynthesis III	PWY-2942 - L-lysine biosynthesis III
